# Supplementary material for: From enrichment to interpretation: PS4-driven reclassification in Taiwanese inherited retinal degeneration
Source: Hum Genomics. 2026 Feb 15;20:56. doi: 10.1186/s40246-026-00923-0 (PMC13011756; doi:10.1186/s40246-026-00923-0)
Supplement: Supplementary file 2 — Supplementary Material 2. [file 40246_2026_923_MOESM2_ESM.xlsx]

## Sheet: Table S1-Genelist_TIP_panel
Table S1. Genelist_TIP_panel
Disease category	Genes
Bardet-Biedl syndrome, AR	ARL6, BBIP1, BBS1, BBS2, BBS4, BBS5, BBS7, BBS9,BBS10, BBS12, C8orf37, CEP290, IFT172, IFT27, INPP5E, KCNJ13, LZTFL1, MKKS, NPHP1, SDCCAG8, TRIM32, TTC8
Chorioretinal atrophy or degeneration, AD	PRDM13, RGR
Cone or cone-rod dystrophy, AD	AIPL1, CRX, GUCA1A, GUCY2D, PITPNM3, PROM1, PRPH2, RIMS1, SEMA4A, UNC119
Cone or cone-rod dystrophy, AR	ABCA4, ADAM9, ATF6, C21orf2, C8orf37, CACNA2D4, CDHR1, CERKL, CNGA3, CNGB3, CNNM4, GNAT2, KCNV2, PDE6C, PDE6H, POC1B, RAB28, RAX2, RDH5, RPGRIP1, TTLL5
Cone or cone-rod dystrophy, XL	CACNA1F, RPGR
Congenital stationary night blindness, AD	GNAT1, PDE6B, RHO
Congenital stationary night blindness, AR	CABP4, GNAT1, GNB3, GPR179, GRK1, GRM6, LRIT3, RDH5, SAG, SLC24A1, TRPM1
Congenital stationary night blindness, XL	CACNA1F, NYX
Deafness alone or syndromic, AD	WFS1
Deafness alone or syndromic, AR	CDH23, CIB2, DFNB31, MYO7A, PCDH15, USH1C
Leber congenital amaurosis, AD	CRX, IMPDH1, OTX2
Leber congenital amaurosis, AR	AIPL1, CABP4, CCT2, CEP290, CLUAP1, CRB1, CRX, DTHD1, GDF6, GUCY2D, IFT140, IQCB1, KCNJ13, LCA5, LRAT, NMNAT1, PRPH2, RD3, RDH12, RPE65, RPGRIP1, SPATA7, TULP1
Macular degeneration, AD	BEST1, C1QTNF5, ELOVL4, FSCN2, GUCA1B, HMCN1, IMPG1, OTX2, PRDM13, PROM1, PRPH2, RP1L1, TIMP3
Macular degeneration, AR	ABCA4, DRAM2, IMPG1
Macular degeneration, XL	RPGR
Age-related macular degeneration (AMD)	ABCA4, ACE, APOE, ARMS2, C3, CFH, FBLN5, HMCN1, LIPC, RAX2
Retinitis pigmentosa, AD	ARL3, BEST, CA4, CRX, FSCN2, GUCA1B, HK1, IMPDH1, IMPG1, KLHL7, NR2E3, NRL, PRPF3, PRPF4, PRPF6, PRPF8, PRPF31, PRPH2, RDH12, RHO, ROM1, RP1, RP9, RPE65, SAG, SEMA4A, SNRNP200, SPP2, TOPORS
Retinitis pigmentosa, AR	ABCA4, AGBL5, ADIPOR1, AHR, ARHGEF18, ARL6, ARL2BP, BBS1, BBS2, BEST1, C2orf71, C8orf37, CERKL, CLCC1, CLRN1, CNGA1, CNGB1, CRB1, CYP4V2, DHDDS, DHX38, EMC1, EYS, FAM161A, HGSNAT, IDH3B, IFT140, IFT172, IMPG2, KIAA1549, KIZ, LRAT, MAK, MERTK, MVK, NEK2, NEUROD1, NR2E3, NRL, PDE6A, PDE6B, PDE6G, POMGNT1, PRCD, PROM1, RBP3, REEP6, RGR, RHO, RLBP1, RP1, RP1L1, RPE65, SAG, SAMD11, SLC7A14, SPATA7, TR…
Retinitis pigmentosa, XL	OFD1, PKG1, RP2, RPGR
Retinoschisis, XL	RS1
Syndromic/systemic diseases with retinopathy, AD	ABCC6, ATXN7, COL11A1, COL2A1, JAG1, KCNJ13
Syndromic/systemic diseases with retinopathy, AR	ABCC6, ABHD12, ACBD5, ADAMTS18, AHI1, ALMS1, CC2D2A, CEP290, COL9A1, CSPP1, ELOVL4, FLVCR1, GNPTG, HARS, HGSNAT, INPP5E, INVS, IQCB1, LAMA1, LRP5, NPHP1, NPHP3, NPHP4, PANK2, PCYT1A, PEX2, PEX7, PHYH, PNPLA6, POC1B, PRPS1, RDH11, RPGRIP1L, SDCCAG8, STRA6, SDR9C7, TMEM216, TMEM237, TTPA, TUB, WDPCP, WFS1, ZNF423
Syndromic/systemic diseases with retinopathy, XL	OFD1
Usher syndrome, AR	ABHD12, CDH23, CEP250, CIB2, CLRN1, DFNB31, HARS, MYO7A, PCDH15, USH1C, USH1G, USH2A
Other retinopathy, AD	BEST1, CRB1, FZD4, ITM2B, LRP5, MAPKAPK3, MIR204, RCBTB1, TSPAN12, ZNF408
Other retinopathy, AR	ASRGL1, BEST1, CDH3, CNGA3, CNGB3, CNNM4, CYP4V2, LRP5, MVK, NR2E3, OAT, PROM1, RBP4, RCBTB1, RLBP1
Other retinopathy, XL	CACNA1F, CHM, NDP, OPN1LW, OPN1MW, PGK1, RS1
Other putative genes	ADGRA3, ARL13B, CLRN3, COL11A2, GPR143, OR2W3, PEX26, PNLIP, TMEM67
	*The underlined genes were sequenced completely.
	*The sequenced genes for the TIP panel version 4 (v4) are in bold.
	Data source from RetNet (https://sph.uth.edu/retnet/). AD, autosomal dominant; AR, autosomal recessive; XL, X-linked

## Sheet: TableS2-Genelist_versions
Table S2. Sequencing genes for different versions of TIP panel
	Sequencing sample size
	109	177	267	249
Genes	Version1	Version2	Version3	Version4
ABCA4	✓(whole gene)	✓(whole gene)	✓(whole gene)	✓(whole gene)
ABCC6	✓	✓	✓	✓
ABHD12	✓	✓	✓	✓
ACBD5	✓	✓	✓
ACE			✓	✓
ADAM9	✓	✓	✓	✓
ADAMTS18	✓	✓	✓
ADGRA3	✓	✓	✓	✓
ADIPOR1			✓	✓
AGBL5		✓	✓	✓
AHI1	✓	✓	✓	✓
AHR			✓
AIPL1	✓(whole gene)	✓(whole gene)	✓(whole gene)	✓
ALMS1	✓	✓	✓	✓
APOE			✓	✓
ARHGEF18			✓	✓
ARL13B	✓	✓	✓	✓
ARL2BP	✓	✓	✓	✓
ARL3			✓	✓
ARL6	✓	✓	✓
ARMS2			✓	✓
ASRGL1		✓	✓	✓
ATF6	✓	✓	✓
ATXN7	✓	✓	✓
BBIP1	✓	✓	✓	✓
BBS1	✓(whole gene)	✓(whole gene)	✓(whole gene)	✓
BBS10	✓(whole gene)	✓(whole gene)	✓(whole gene)	✓
BBS12	✓	✓	✓
BBS2	✓	✓	✓	✓
BBS4	✓	✓	✓
BBS5	✓	✓	✓
BBS7	✓	✓	✓
BBS9	✓	✓	✓
BEST1	✓	✓	✓	✓
C1QTNF5	✓	✓	✓	✓
C21orf2	✓	✓	✓
C2orf71	✓	✓	✓	✓
C3			✓	✓
C8orf37	✓	✓	✓
CA4	✓	✓	✓	✓
CABP4	✓	✓	✓	✓
CACNA1F	✓	✓	✓	✓
CACNA2D4	✓	✓	✓	✓
CC2D2A	✓	✓	✓
CCT2			✓	✓
CDH23	✓	✓	✓	✓
CDH3	✓	✓	✓	✓
CDHR1	✓	✓	✓	✓
CEP250	✓	✓	✓	✓
CEP290	✓(whole gene)	✓(whole gene)	✓(whole gene)	✓(whole gene)
CERKL	✓	✓	✓	✓
CFH			✓	✓
CHM	✓	✓	✓	✓
CIB2	✓	✓	✓	✓
CLCC1			✓	✓
CLRN1	✓	✓	✓	✓
CLRN3	✓	✓	✓
CLUAP1			✓	✓
CNGA1	✓	✓	✓	✓
CNGA3	✓(whole gene)	✓(whole gene)	✓(whole gene)	✓
CNGB1	✓(whole gene)	✓(whole gene)	✓(whole gene)	✓
CNGB3	✓(whole gene)	✓(whole gene)	✓(whole gene)	✓
CNNM4	✓	✓	✓	✓
COL11A1	✓	✓	✓
COL11A2		✓	✓
COL2A1	✓	✓	✓	✓
COL9A1	✓	✓	✓
CRB1	✓	✓	✓	✓
CRX	✓	✓	✓	✓
CSPP1	✓	✓	✓
CYP4V2	✓	✓	✓	✓
DFNB31		✓
DHDDS	✓	✓	✓
DHX38	✓	✓	✓	✓
DRAM2	✓	✓	✓	✓
DTHD1	✓	✓	✓	✓
ELOVL4	✓	✓	✓	✓
EMC1	✓	✓	✓	✓
EYS	✓	✓	✓	✓
FAM161A	✓(whole gene)	✓(whole gene)	✓(whole gene)	✓
FBLN5	✓	✓	✓	✓
FLVCR1	✓	✓	✓	✓
FSCN2	✓	✓	✓	✓
FZD4	✓	✓	✓	✓
GDF6	✓	✓	✓
GNAT1	✓	✓	✓
GNAT2	✓	✓	✓	✓
GNB3		✓	✓	✓
GNPTG	✓	✓	✓	✓
GPR143	✓	✓	✓
GPR179	✓	✓	✓	✓
GPR98				✓
GRK1	✓	✓	✓	✓
GRM6	✓	✓	✓	✓
GUCA1A	✓	✓	✓	✓
GUCA1B	✓	✓	✓	✓
GUCY2D	✓(whole gene)	✓(whole gene)	✓(whole gene)	✓
HARS	✓	✓	✓	✓
HGSNAT	✓	✓	✓
HK1	✓	✓	✓	✓
HMCN1	✓	✓	✓	✓
IDH3B	✓	✓	✓	✓
IFT140			✓	✓
IFT172	✓	✓	✓	✓
IFT27	✓	✓	✓	✓
IFT81				✓
IMPDH1	✓	✓	✓	✓
IMPG1	✓	✓	✓
IMPG2	✓	✓	✓	✓
INPP5E	✓	✓	✓
INVS	✓	✓	✓
IQCB1	✓	✓	✓	✓
ITM2B	✓	✓	✓	✓
JAG1	✓	✓	✓
KCNJ13	✓	✓	✓	✓
KCNV2	✓(whole gene)	✓(whole gene)	✓(whole gene)	✓
KIAA1549	✓	✓	✓
KIZ	✓	✓	✓
KLHL7	✓	✓	✓	✓
LAMA1	✓	✓	✓	✓
LCA5	✓	✓	✓	✓
LIPC			✓	✓
LRAT	✓	✓	✓	✓
LRIT3	✓	✓	✓	✓
LRP5	✓	✓	✓	✓
LZTFL1	✓	✓	✓
MAK	✓	✓	✓	✓
MAPKAPK3		✓	✓
MERTK		✓	✓	✓
MIR204	✓	✓
MKKS	✓	✓	✓
MVK	✓	✓	✓	✓
MYO7A	✓(whole gene)	✓(whole gene)	✓(whole gene)	✓
NDP	✓	✓	✓	✓
NEK2	✓	✓	✓	✓
NEUROD1	✓	✓	✓	✓
NMNAT1	✓	✓	✓	✓
NPHP1	✓	✓	✓	✓
NPHP3	✓	✓	✓	✓
NPHP4	✓	✓	✓	✓
NR2E3	✓	✓	✓	✓
NRL	✓(whole gene)	✓(whole gene)	✓(whole gene)	✓
NYX	✓	✓	✓	✓
OAT	✓	✓	✓	✓
OFD1	✓(whole gene)	✓(whole gene)	✓(whole gene)	✓
OPN1LW	✓	✓	✓
OPN1MW	✓	✓	✓
OR2W3	✓	✓	✓	✓
OTX2	✓	✓	✓	✓
PANK2	✓	✓	✓
PCDH15	✓	✓	✓	✓
PCYT1A	✓	✓	✓
PDE6A	✓(whole gene)	✓(whole gene)	✓(whole gene)	✓
PDE6B	✓(whole gene)	✓(whole gene)	✓(whole gene)	✓
PDE6C	✓	✓	✓	✓
PDE6G	✓	✓	✓	✓
PDE6H	✓	✓	✓	✓
PEX1	✓	✓	✓
PEX2	✓	✓	✓
PEX26	✓	✓	✓
PEX7	✓	✓	✓
PGK1	✓	✓	✓
PHYH	✓	✓	✓
PITPNM3	✓	✓	✓	✓
PNLIP			✓	✓
PNPLA6	✓	✓	✓
POC1B	✓	✓	✓	✓
POMGNT1			✓	✓
PRCD	✓	✓	✓
PRDM13		✓	✓	✓
PROM1	✓	✓	✓	✓
PRPF3	✓	✓	✓	✓
PRPF31	✓(whole gene)	✓(whole gene)	✓(whole gene)	✓(whole gene)
PRPF4	✓(whole gene)	✓(whole gene)	✓(whole gene)	✓
PRPF6	✓	✓	✓	✓
PRPF8	✓	✓	✓	✓
PRPH2	✓	✓	✓	✓
PRPS1	✓	✓	✓
RAB28	✓	✓	✓	✓
RAX2	✓	✓	✓	✓
RBP3	✓	✓	✓	✓
RBP4			✓	✓
RCBTB1		✓	✓	✓
RD3	✓	✓	✓	✓
RDH11	✓	✓	✓	✓
RDH12	✓(whole gene)	✓(whole gene)	✓(whole gene)	✓(whole gene)
RDH5	✓	✓	✓	✓
REEP6			✓	✓
RGR	✓	✓	✓	✓
RHO	✓	✓	✓	✓
RIMS1	✓	✓	✓	✓
RLBP1	✓	✓	✓	✓
ROM1	✓	✓	✓	✓
RP1	✓	✓	✓	✓
RP1L1	✓	✓	✓	✓
RP2	✓	✓	✓	✓
RP9	✓	✓	✓	✓
RPE65	✓(whole gene)	✓(whole gene)	✓(whole gene)	✓(whole gene)
RPGR	✓(whole gene)	✓(whole gene)	✓(whole gene)	✓(whole gene)
RPGRIP1	✓(whole gene)	✓(whole gene)	✓(whole gene)	✓
RPGRIP1L	✓	✓	✓	✓
RS1			✓	✓
SAG	✓	✓	✓	✓
SAMD11		✓	✓	✓
SDCCAG8	✓	✓	✓	✓
SDR9C7			✓
SEMA4A	✓	✓	✓	✓
SLC24A1	✓	✓	✓	✓
SLC7A14	✓	✓	✓
SNRNP200	✓	✓	✓	✓
SPATA7	✓(whole gene)	✓(whole gene)	✓(whole gene)	✓
SPP2			✓	✓
STRA6			✓	✓
TIMP3	✓	✓	✓	✓
TMEM216	✓	✓	✓	✓
TMEM237	✓	✓	✓	✓
TMEM67	✓	✓	✓	✓
TOPORS	✓	✓	✓	✓
TRIM32	✓	✓	✓	✓
TRNT1			✓	✓
TRPM1	✓	✓	✓	✓
TSPAN12	✓	✓	✓	✓
TTC8	✓	✓	✓	✓
TTLL5	✓	✓	✓	✓
TTPA	✓	✓	✓
TUB	✓	✓	✓	✓
TULP1	✓	✓	✓	✓
UNC119	✓	✓	✓
USH1C	✓	✓	✓	✓
USH1G	✓	✓	✓
USH2A	✓(whole gene)	✓(whole gene)	✓(whole gene)	✓(whole gene)
WDPCP	✓	✓	✓
WFS1	✓	✓	✓	✓
WHRN	✓	✓	✓	✓
ZNF408	✓	✓	✓	✓
ZNF423	✓	✓	✓
ZNF513	✓	✓	✓	✓

## Sheet: Table S3-Variants-autosomes
Table S2. Summary of GeneBe-derived evidence and manual reclassification incorporating PS4-autosomes (accessed 2025-10-01)
Chr	Start	End	Ref	Alt	Func.refGene	Gene.refGene	GeneDetail.refGene	ExonicFunc.refGene	AAChange.refGene	TWB1492_AF	TWB1492_AC	TWB1492_AN	TIP_AF	TIP_AC	TIP_AN	OR_HA	CI95_L	CI95_U	Fisher_p_two_sided	acmg_classification	acmg_criteria	acmg_reclassification	acmg_criteria (+PS4)	Clinvar_classification	Clinvar_review_status	Clinvar_submissions_summary	Note
chr1	939398	939398	-	CCTCCCCAGCCACGGTGAGGACCCACCCTGGCATGATCCCCCTCATCA	exonic	SAMD11	.	nonframeshift insertion	SAMD11:NM_152486:exon7:c.644_645insCCTCCCCAGCCACGGTGAGGACCCACCCTGGCATGATCCCCCTCATCA:p.H235_D236insGEDPPWHDPPHHLPSH	0.000670241	2	2984	0.0054	8	1482	6.87725	1.67643	28.2127	0.00326427	Likely_benign	BP6_Moderate			Benign	criteria provided, single submitter	B:1
chr1	9981241	9981241	T	-	splicing	NMNAT1	NM_001297779:exon5:c.440-15T>-	.	.	0.000670241	2	2984	0.0256	41	1604	31.6658	8.82304	113.648	5.5128e-17	Likely_benign	BP6
chr1	9983104	9983104	-	AA	UTR3	NMNAT1	NM_001297778:c.*403_*404insAA;NM_022787:c.*403_*404insAA	.	.	0	0	2984	0.0032	4	1248	21.5834	1.16111	401.203	0.00753706	Uncertain_significance
chr1	9983309	9983309	T	A	UTR3	NMNAT1	NM_001297778:c.*608T>A;NM_022787:c.*608T>A	.	.	0	0	2984	0.006	9	1504	37.9174	2.20531	651.942	5.24597e-05	Likely_benign	PM2,BP4_Strong
chr1	9983656	9983656	A	-	UTR3	NMNAT1	NM_001297778:c.*955delA;NM_022787:c.*955delA	.	.	0	0	2984	0.0057	9	1590	35.8555	2.08543	616.475	7.30261e-05	Likely_benign	BS1
chr1	26470315	26470315	-	T	UTR3	DHDDS	NM_001243564:c.*1184_*1185insT;NM_024887:c.*1184_*1185insT;NM_001319959:c.*1184_*1185insT;NM_001243565:c.*1184_*1185insT;NM_205861:c.*1184_*1185insT	.	.	0.00372629	11	2952	0.1276	137	1074	37.5148	20.4627	68.7768	1.80839e-67	Benign	BS1,BS2
chr1	26470315	26470315	C	T	UTR3	DHDDS	NM_001243564:c.*1184C>T;NM_024887:c.*1184C>T;NM_001319959:c.*1184C>T;NM_001243565:c.*1184C>T;NM_205861:c.*1184C>T	.	.	0.000677507	2	2952	0.0261	28	1074	32.1411	8.80549	117.319	1.5994e-14	Likely_benign	BP4_Strong
chr1	26470316	26470316	T	-	UTR3	DHDDS	NM_001243564:c.*1185delT;NM_024887:c.*1185delT;NM_001319959:c.*1185delT;NM_001243565:c.*1185delT;NM_205861:c.*1185delT	.	.	0.00169377	5	2952	0.0158	17	1074	8.86847	3.39333	23.1778	1.00812e-06	Likely_benign	BS1
chr1	26470315	26470315	-	TTTT	UTR3	DHDDS	NM_001243564:c.*1184_*1185insTTTT;NM_024887:c.*1184_*1185insTTTT;NM_001319959:c.*1184_*1185insTTTT;NM_001243565:c.*1184_*1185insTTTT;NM_205861:c.*1184_*1185insTTTT	.	.	0.000677507	2	2952	0.0065	7	1074	8.2918	1.97818	34.7563	0.00201352	Likely_benign	BS2
chr1	94008825	94008825	C	T	exonic	ABCA4	.	nonsynonymous SNV	ABCA4:NM_000350:exon41:c.G5761A:p.V1921M	0	0	2984	0.0037	6	1604	24.2718	1.3664	431.148	0.00181485	Pathogenic	PM1,PP2,PP5_Very_Strong	Pathogenic	PS1_Moderate,PM1,PM5,PP2,PP5_Very_Strong,PS4	Pathogenic/Likely pathogenic	criteria provided, multiple submitters, no conflicts	P:1 LP:2 O:1
chr1	94046943	94046943	T	C	exonic	ABCA4	.	nonsynonymous SNV	ABCA4:NM_000350:exon19:c.A2894G:p.N965S	0.000670241	2	2984	0.0075	12	1604	9.36421	2.40513	36.4589	0.000136286	Pathogenic	PM1,PM5,PP2,PP5_Very_Strong	Pathogenic	PM1,PM5,PP2,PP5_Very_Strong,PS4	Pathogenic	criteria provided, multiple submitters, no conflicts	P:11
chr1	94048856	94048856	T	G	splicing	ABCA4	NM_000350:exon18:c.2743+12A>C	.	.	0.0016756	5	2984	0.0106	17	1604	5.9718	2.28644	15.5973	5.98993e-05	Likely_benign	BP4_Strong,BP6			Conflicting classifications of pathogenicity	criteria provided, conflicting classifications	US:1 LB:1
chr1	94062710	94062710	G	A	exonic	ABCA4	.	nonsynonymous SNV	ABCA4:NM_000350:exon13:c.C1804T:p.R602W	0.000335121	1	2984	0.0094	15	1604	19.3957	3.62541	103.766	1.4726e-06	Pathogenic	PM1,PM5,PP2,PP3_Strong,PP5_Very_Strong	Pathogenic	PM1,PM5,PP2,PP3_Strong,PP5_Very_Strong,PS4	Pathogenic/Likely pathogenic	criteria provided, multiple submitters, no conflicts	P:19 LP:1 O:1
chr1	94113027	94113032	ATAAAG	-	exonic	ABCA4	.	nonframeshift deletion	ABCA4:NM_000350:exon2:c.101_106del:p.S34_L35del	0.000335121	1	2984	0.0031	5	1604	6.83932	1.12327	41.6429	0.0221357	Pathogenic	PM1,PM2,PM4,PP3,PP5_Very_Strong	Pathogenic	PM1,PM4,PP3,PP5_Very_Strong,PS4	Pathogenic	criteria provided, multiple submitters, no conflicts	P:2
chr1	150324880	150324880	-	TT	splicing	PRPF3	NM_001350529:exon2:UTR5;NM_004698:exon2:UTR5	.	.	0.000674309	2	2966	0.134	215	1604	183.908	52.7743	640.881	9.32504e-99	Likely_benign	PVS1_Moderate,BS1
chr1	150324880	150324880	-	T	splicing	PRPF3	NM_001350529:exon2:UTR5;NM_004698:exon2:UTR5	.	.	0.000337154	1	2966	0.0212	34	1604	43.4298	8.45915	222.971	6.40269e-15	Likely_benign	PVS1_Moderate,BS1
chr1	150324880	150324880	-	TTTTTT	splicing	PRPF3	NM_001350529:exon2:UTR5;NM_004698:exon2:UTR5	.	.	0	0	2984	0.0081	13	1604	50.6324	3.00782	852.327	1.12919e-06	Uncertain_significance	PVS1_Moderate
chr1	161959670	161959675	AAAAAA	-	UTR3	ATF6	NM_007348:c.*1016_*1021delAAAAAA	.	.	0.00102459	3	2928	0.0877	97	1106	80.7291	27.7268	235.05	8.6432e-52	Uncertain_significance
chr1	161959670	161959673	AAAA	-	UTR3	ATF6	NM_007348:c.*1016_*1019delAAAA	.	.	0.00478142	14	2928	0.0434	48	1106	9.20973	5.10091	16.6282	2.13264e-16	Uncertain_significance
chr1	161959670	161959670	A	-	UTR3	ATF6	NM_007348:c.*1016delA	.	.	0.00136612	4	2928	0.0316	35	1106	21.5315	8.05472	57.5572	3.54829e-16	Uncertain_significance
chr1	161959670	161959676	AAAAAAA	-	UTR3	ATF6	NM_007348:c.*1016_*1022delAAAAAAA	.	.	0	0	2984	0.028	31	1106	174.824	10.6882	2859.56	1.81214e-18	Uncertain_significance
chr1	161960089	161960090	AA	-	UTR3	ATF6	NM_007348:c.*1435_*1436delAA	.	.	0.00201072	6	2984	0.0474	52	1098	22.9882	10.1448	52.0912	6.24875e-24	Likely_benign	BS1
chr1	211658720	211658724	AAAAA	-	splicing	NEK2	NM_001204182:exon8:r.spl	.	.	0.000399042	1	2506	0.0611	38	622	110.022	21.4771	563.616	2.77682e-26	Uncertain_significance
chr1	212897167	212897186	AAATAAATAAATAAATAAAT	-	UTR3	FLVCR1	NM_014053:c.*1877_*1896delAAATAAATAAATAAATAAAT	.	.	0.000670241	2	2984	0.0075	7	928	9.70971	2.316	40.7075	0.000942987	Likely_benign	BS1
chr1	215674572	215674572	T	C	exonic	USH2A	.	nonsynonymous SNV	USH2A:NM_206933:exon63:c.A13339G:p.M4447V	0.000670241	2	2984	0.0056	9	1604	7.10342	1.76129	28.6486	0.0019971	Uncertain_significance	PM1,PM5,PP5,BP4	Likely_pathogenic	PM1,PM5,BP4_Moderate, PS4	Conflicting classifications of pathogenicity	criteria provided, conflicting classifications	P:1 LP:4 US:5
chr1	215758581	215758581	T	-	splicing	USH2A	NM_206933:exon58:c.11389+14A>-	.	.	0	0	2984	0.0044	7	1604	28.0235	1.59941	491.003	0.000632939	Benign	BP6_Very_Strong			Benign	criteria provided, multiple submitters, no conflicts	B:4
chr1	215816996	215816996	C	T	splicing	USH2A	NM_206933:exon48:c.9570+1G>A	.	.	0.000670241	2	2984	0.0056	9	1604	7.10342	1.76129	28.6486	0.0019971	Pathogenic	PVS1,PP5_Very_Strong	Pathogenic	PVS1,PP5_Very_Strong,PS4	Pathogenic	criteria provided, multiple submitters, no conflicts	P:12
chr1	216175303	216175303	C	T	exonic	USH2A	.	nonsynonymous SNV	USH2A:NM_007123:exon21:c.G4576A:p.G1526R,USH2A:NM_206933:exon21:c.G4576A:p.G1526R	0.000670241	2	2984	0.0062	10	1604	7.85607	1.97513	31.2475	0.000827141	Pathogenic	PM5,PP3_Moderate,PP5_Very_Strong	Pathogenic	PM1,PM5,PP3_Moderate,PP5_Very_Strong,PS4	Pathogenic	criteria provided, multiple submitters, no conflicts	P:6
chr1	216246592	216246592	A	C	exonic	USH2A	.	nonsynonymous SNV	USH2A:NM_007123:exon13:c.T2802G:p.C934W,USH2A:NM_206933:exon13:c.T2802G:p.C934W	0.00234584	7	2984	0.0137	22	1604	5.64455	2.46461	12.9274	1.14207e-05	Uncertain_significance	PM5,PP5	Likely_pathogenic	PM1,PM5,PP5,PS4	Conflicting classifications of pathogenicity	criteria provided, conflicting classifications	P:15 LP:4 US:2
chr2	63119872	63119872	A	-	UTR3	WDPCP	NM_015910:c.*2134delT;NM_001354044:c.*2134delT;NM_001042692:c.*2134delT	.	.	0	0	2984	0.3333	2	6	3316.11	138.721	79271.4	3.35679e-06	Uncertain_significance
chr2	63120525	63120526	TT	-	UTR3	WDPCP	NM_015910:c.*1481_*1480delAA;NM_001354044:c.*1481_*1480delAA;NM_001042692:c.*1481_*1480delAA	.	.	0.00301609	9	2984	0.0227	1	44	10.8004	1.88082	62.0196	0.136357	Uncertain_significance
chr2	63120524	63120524	-	TT	UTR3	WDPCP	NM_015910:c.*1481_*1482insAA;NM_001354044:c.*1481_*1482insAA;NM_001042692:c.*1481_*1482insAA	.	.	0	0	2984	0.0227	1	44	205.828	8.26811	5123.9	0.014531	Uncertain_significance
chr2	63120525	63120529	TTTTT	-	UTR3	WDPCP	NM_015910:c.*1481_*1477delAAAAA;NM_001354044:c.*1481_*1477delAAAAA;NM_001042692:c.*1481_*1477delAAAAA	.	.	0	0	2984	0.0227	1	44	205.828	8.26811	5123.9	0.014531	Uncertain_significance
chr2	63120563	63120563	G	T	UTR3	WDPCP	NM_015910:c.*1443C>A;NM_001354044:c.*1443C>A;NM_001042692:c.*1443C>A	.	.	0	0	2984	0.0222	2	90	168.616	8.03537	3538.27	0.000847942	Likely_benign	BP4_Strong
chr2	63120694	63120694	T	-	UTR3	WDPCP	NM_015910:c.*1312delA;NM_001354044:c.*1312delA;NM_001042692:c.*1312delA	.	.	0	0	2984	0.0111	1	90	100.039	4.04708	2472.85	0.0292778	Benign	BS1,BS2
chr2	63120729	63120729	T	G	UTR3	WDPCP	NM_015910:c.*1277A>C;NM_001354044:c.*1277A>C;NM_001042692:c.*1277A>C	.	.	0	0	2984	0.0105	2	190	79.1645	3.78688	1654.93	0.00356565	Likely_benign	BP4_Strong
chr2	63120849	63120849	T	C	UTR3	WDPCP	NM_015910:c.*1157A>G;NM_001354044:c.*1157A>G;NM_001042692:c.*1157A>G	.	.	0	0	2984	0.0061	2	330	45.4262	2.1761	948.275	0.00988862	Likely_benign	PM2,BP4_Strong
chr2	63120926	63120926	C	A	UTR3	WDPCP	NM_015910:c.*1080G>T;NM_001354044:c.*1080G>T;NM_001042692:c.*1080G>T	.	.	0	0	2984	0.0041	2	482	31.0562	1.48862	647.906	0.0193046	Likely_benign	PM2,BP4_Strong
chr2	63121381	63121383	TTT	-	UTR3	WDPCP	NM_015910:c.*625_*623delAAA;NM_001354044:c.*625_*623delAAA;NM_001042692:c.*625_*623delAAA	.	.	0.00101488	3	2956	0.1534	147	958	153.381	52.9879	443.985	4.42123e-89	Likely_benign	BS1
chr2	63121381	63121384	TTTT	-	UTR3	WDPCP	NM_015910:c.*625_*622delAAAA;NM_001354044:c.*625_*622delAAAA;NM_001042692:c.*625_*622delAAAA	.	.	0.00067659	2	2956	0.0877	84	958	114.193	32.3889	402.611	5.71051e-50	Uncertain_significance
chr2	63121381	63121385	TTTTT	-	UTR3	WDPCP	NM_015910:c.*625_*621delAAAAA;NM_001354044:c.*625_*621delAAAAA;NM_001042692:c.*625_*621delAAAAA	.	.	0	0	2984	0.0303	29	958	189.441	11.5636	3103.54	1.10344e-18	Uncertain_significance
chr2	63121381	63121387	TTTTTTT	-	UTR3	WDPCP	NM_015910:c.*625_*619delAAAAAAA;NM_001354044:c.*625_*619delAAAAAAA;NM_001042692:c.*625_*619delAAAAAAA	.	.	0	0	2984	0.0073	7	958	47.0494	2.68453	824.594	4.92397e-05	Uncertain_significance
chr2	63359806	63359806	C	T	UTR3	WDPCP	NM_001354045:c.*69G>A	.	.	0	0	2984	0.0111	1	90	100.039	4.04708	2472.85	0.0292778	Likely_benign	PM2,BP4_Strong
chr2	63359822	63359822	T	C	UTR3	WDPCP	NM_001354045:c.*53A>G	.	.	0	0	2984	0.0222	2	90	168.616	8.03537	3538.27	0.000847942	Likely_benign	PM2,BP4_Strong
chr2	96283298	96283298	G	A	exonic	SNRNP200	.	synonymous SNV	SNRNP200:NM_014014:exon34:c.C4818T:p.D1606D	0.00100536	3	2984	0.0056	9	1604	5.07217	1.48692	17.3021	0.00550696	Benign	BP4_Strong,BP6_Very_Strong,BP7,BS1,BS2			Benign	criteria provided, multiple submitters, no conflicts	B:2
chr2	169505685	169505685	C	T	UTR3	BBS5	NM_152384:c.*1103C>T	.	.	0	0	2984	0.0042	2	478	31.3169	1.5011	653.352	0.0190291	Likely_benign	PM2,BP4_Strong
chr2	169505913	169505913	A	C	UTR3	BBS5	NM_152384:c.*1331A>C	.	.	0	0	2984	0.0037	2	538	27.8145	1.33342	580.197	0.0232971	Likely_benign	BP4_Strong
chr2	169505978	169505978	C	T	UTR3	BBS5	NM_152384:c.*1396C>T	.	.	0.00125523	3	2390	0.0458	23	502	33.4314	10.8292	103.208	3.25315e-15	Likely_benign	BP4_Strong
chr2	169505983	169505983	G	A	UTR3	BBS5	NM_152384:c.*1401G>A	.	.	0.00101488	3	2956	0.0179	7	392	16.4175	4.59574	58.6485	2.51052e-05	Benign	BP4_Strong,BS1
chr2	169505997	169505997	-	C	UTR3	BBS5	NM_152384:c.*1415_*1416insC	.	.	0	0	2984	0.0247	14	566	156.652	9.33084	2629.99	5.98402e-12	Uncertain_significance
chr2	169506002	169506027	TGGGGGATCAGCCCCCCGCCCGGCTA	-	UTR3	BBS5	NM_152384:c.*1420_*1445delTGGGGGATCAGCCCCCCGCCCGGCTA	.	.	0	0	2984	0.0154	8	518	99.3859	5.72732	1724.64	2.18773e-07	Uncertain_significance
chr2	169506490	169506490	-	AAA	UTR3	BBS5	NM_152384:c.*1908_*1909insAAA	.	.	0.000670241	2	2984	0.0092	10	1088	11.6147	2.91889	46.2169	6.84013e-05	Likely_benign	BS1
chr2	169506490	169506490	-	A	UTR3	BBS5	NM_152384:c.*1908_*1909insA	.	.	0.00134048	4	2984	0.0119	13	1088	8.31381	2.85409	24.2177	2.58968e-05	Likely_benign	PM2,BS1
chr2	181677113	181677114	TT	-	UTR3	NEUROD1	NM_002500:c.*677_*676delAA	.	.	0.0027137	8	2948	0.0283	45	1588	10.1978	4.89006	21.2667	6.82901e-14	Likely_benign	BS2
chr2	201643368	201643368	C	T	exonic	TMEM237	.	synonymous SNV	TMEM237:NM_001044385:exon1:c.G33A:p.E11E	0.000335121	1	2984	0.0032	5	1586	6.91717	1.13605	42.1171	0.0213995	Benign	BP4_Strong,BP6_Moderate,BP7,BS1			Benign	criteria provided, single submitter	B:1
chr3	3151420	3151420	C	T	UTR3	TRNT1	NM_001367321:c.*914C>T	.	.	0	0	2984	0.0039	2	514	29.1171	1.39579	607.401	0.0215558	Likely_benign	PM2,BP4_Strong
chr3	3151837	3151837	-	AACAAACT	UTR3	TRNT1	NM_001367321:c.*1331_*1332insAACAAACT	.	.	0	0	2984	0.004	2	504	29.6965	1.42353	619.504	0.0208435	Uncertain_significance	PM2
chr3	3152150	3152150	-	TT	UTR3	TRNT1	NM_001367321:c.*1644_*1645insTT	.	.	0	0	2984	0.006	3	500	41.993	2.16569	814.247	0.00294062	Benign	BS1,BS2
chr3	63912714	63912714	-	GCAGCC	exonic	ATXN7	.	nonframeshift insertion	ATXN7:NM_001177387:exon2:c.116_117insGCAGCC:p.Q39_P40insQP,ATXN7:NM_000333:exon3:c.116_117insGCAGCC:p.Q39_P40insQP	0.000341297	1	2930	0.0036	4	1110	7.94261	1.24987	50.4732	0.0221593	Benign	BP3,BP6_Moderate,BS2			Likely benign	criteria provided, single submitter	LB:1
chr3	64003206	64003207	TT	-	UTR3	ATXN7	NM_000333:c.*3739_*3740delTT;NM_001177387:c.*3647_*3648delTT;NM_001128149:c.*3739_*3740delTT	.	.	0	0	2984	0.0556	44	792	354.87	21.8284	5769.21	5.43522e-31	Benign	BS1,BS2
chr3	64003206	64003208	TTT	-	UTR3	ATXN7	NM_000333:c.*3739_*3741delTTT;NM_001177387:c.*3647_*3649delTTT;NM_001128149:c.*3739_*3741delTTT	.	.	0	0	2984	0.0101	8	792	64.6737	3.72867	1121.76	3.64221e-06	Likely_benign	BS2
chr3	101226225	101226225	-	TATATATATA	UTR3	IMPG2	NM_016247:c.*743_*744insTATATATATA	.	.	0.00484765	14	2888	0.0398	63	1584	8.27363	4.661	14.6863	4.47499e-17	Likely_benign	BS1
chr3	101226225	101226225	-	TATATATA	UTR3	IMPG2	NM_016247:c.*743_*744insTATATATA	.	.	0.00727147	21	2888	0.0473	75	1584	6.67081	4.11476	10.8147	6.76268e-18	Likely_benign	BS1
chr3	170461964	170461964	G	T	UTR3	SLC7A14	NM_020949:c.*5091C>A	.	.	0.000670241	2	2984	0.0045	5	1108	5.94608	1.33124	26.5587	0.0182857	Likely_benign	BP4_Strong
chr3	196234744	196234744	A	T	UTR3	PCYT1A	NM_001312673:c.*3944T>A;NM_005017:c.*3944T>A	.	.	0	0	2984	0.1667	1	6	1627.91	59.5536	44499.2	0.00200669	Uncertain_significance	PM2,BP4_Moderate
chr3	196235768	196235768	G	A	UTR3	PCYT1A	NM_001312673:c.*2920C>T;NM_005017:c.*2920C>T	.	.	0	0	2984	0.25	2	8	2295.77	100.122	52641.4	6.25763e-06	Likely_benign	PM2,BP4_Strong
chr3	196235850	196235850	G	A	UTR3	PCYT1A	NM_001312673:c.*2838C>T;NM_005017:c.*2838C>T	.	.	0	0	2984	0.1429	2	14	1193.8	54.4933	26152.9	2.0256e-05	Likely_benign	PM2,BP4_Strong
chr3	196235878	196235878	G	A	UTR3	PCYT1A	NM_001312673:c.*2810C>T;NM_005017:c.*2810C>T	.	.	0	0	2984	0.2	2	10	1755.59	78.2886	39368.3	1.00435e-05	Likely_benign	PM2,BP4_Strong
chr3	196236082	196236082	A	T	UTR3	PCYT1A	NM_001312673:c.*2606T>A;NM_005017:c.*2606T>A	.	.	0	0	2984	0.0714	1	14	663.222	25.8445	17019.7	0.00466978	Likely_benign	PM2,BP4_Strong
chr3	196236308	196236308	A	G	UTR3	PCYT1A	NM_001312673:c.*2380T>C;NM_005017:c.*2380T>C	.	.	0	0	2984	0.0417	1	24	381	15.1272	9596	0.00797872	Likely_benign	PM2,BP4_Strong
chr3	196236603	196236603	T	A	UTR3	PCYT1A	NM_001312673:c.*2085A>T;NM_005017:c.*2085A>T	.	.	0	0	2984	0.0098	1	102	88.2118	3.57143	2178.77	0.0330525	Likely_benign	PM2,BP4_Strong
chr3	196236696	196236696	T	C	UTR3	PCYT1A	NM_001312673:c.*1992A>G;NM_005017:c.*1992A>G	.	.	0	0	2984	0.0143	2	140	107.744	5.14775	2255.1	0.00199462	Likely_benign	PM2,BP4_Strong
chr3	196236730	196236730	C	T	UTR3	PCYT1A	NM_001312673:c.*1958G>A;NM_005017:c.*1958G>A	.	.	0	0	2984	0.0066	1	152	59.099	2.39741	1456.86	0.0484694	Likely_benign	PM2,BP4_Strong
chr3	196236739	196236739	T	A	UTR3	PCYT1A	NM_001312673:c.*1949A>T;NM_005017:c.*1949A>T	.	.	0	0	2984	0.0128	2	156	96.5858	4.61683	2020.61	0.00245321	Likely_benign	PM2,BP4_Strong
chr3	196236806	196236806	A	C	UTR3	PCYT1A	NM_001312673:c.*1882T>G;NM_005017:c.*1882T>G	.	.	0	0	2984	0.0112	2	178	84.5467	4.04342	1767.85	0.00315215	Likely_benign	PM2,BP4_Strong
chr3	196236813	196236813	C	T	UTR3	PCYT1A	NM_001312673:c.*1875G>A;NM_005017:c.*1875G>A	.	.	0	0	2984	0.0054	1	186	48.2668	1.95941	1188.97	0.0586751	Likely_benign	PM2,BP4_Strong
chr3	196236943	196236943	A	G	UTR3	PCYT1A	NM_001312673:c.*1745T>C;NM_005017:c.*1745T>C	.	.	0	0	2984	0.0055	2	366	40.9396	1.96155	854.456	0.0119073	Likely_benign	PM2,BP4_Strong
chr3	196236962	196236962	T	C	UTR3	PCYT1A	NM_001312673:c.*1726A>G;NM_005017:c.*1726A>G	.	.	0	0	2984	0.0053	2	376	39.8465	1.90926	831.601	0.0124931	Likely_benign	PM2,BP4_Strong
chr3	196237013	196237013	A	G	UTR3	PCYT1A	NM_001312673:c.*1675T>C;NM_005017:c.*1675T>C	.	.	0	0	2984	0.0045	2	440	34.0308	1.631	710.052	0.0164807	Likely_benign	PM2,BP4_Strong
chr4	670240	670241	TT	-	UTR3	PDE6B	NM_001145291:c.*133_*134delTT;NM_000283:c.*133_*134delTT;NM_001145292:c.*133_*134delTT;NM_001350155:c.*26_*27delTT;NM_001350154:c.*26_*27delTT	.	.	0	0	2984	0.0082	13	1590	51.0818	3.0345	859.894	1.04801e-06	Likely_benign	BS1
chr4	16075768	16075768	G	-	exonic	PROM1	.	frameshift deletion	PROM1:NM_001145849:exon1:c.139delC:p.H47Ifs*12,PROM1:NM_001145851:exon1:c.139delC:p.H47Ifs*12,PROM1:NM_001145847:exon2:c.139delC:p.H47Ifs*12,PROM1:NM_001145848:exon2:c.139delC:p.H47Ifs*12,PROM1:NM_001145850:exon2:c.139delC:p.H47Ifs*12,PROM1:NM_001145852:exon2:c.139delC:p.H47Ifs*12,PROM1:NM_001371406:exon2:c.139delC:p.H47Ifs*12,PROM1:NM_001371407:exon2:c.139delC:p.H47Ifs*12,PROM1:NM_001371408:exon…	0	0	2984	0.0062	10	1604	39.3067	2.30172	671.245	2.67833e-05	Pathogenic	PVS1,PP5_Very_Strong	Pathogenic	PVS1,PP5_Very_Strong, PS4	Pathogenic/Likely pathogenic	criteria provided, multiple submitters, no conflicts	P:2 LP:1
chr4	36345833	36345838	TATTTC	-	UTR3	DTHD1	NM_001136536:c.*2009_*2014delTATTTC;NM_001170700:c.*2009_*2014delTATTTC	.	.	0	0	2984	0.0037	2	538	27.8145	1.33342	580.197	0.0232971	Uncertain_significance
chr4	36345958	36345958	C	A	UTR3	DTHD1	NM_001136536:c.*2134C>A;NM_001170700:c.*2134C>A	.	.	0	0	2984	0.0037	2	536	27.9186	1.33841	582.371	0.0231503	Likely_benign	PM2,BP4_Strong
chr4	47971103	47971103	A	-	splicing	CNGA1	NM_001142564:exon2:UTR5	.	.	0	0	2984	0.0035	5	1442	22.8379	1.26191	413.318	0.00365373	Benign	BP6,BS1,BS2
chr4	154751761	154751761	-	G	UTR3	LRAT	NM_001301645:c.*2625_*2626insG;NM_004744:c.*2625_*2626insG	.	.	0.0010101	3	2970	0.0239	38	1588	21.0529	7.03618	62.9921	9.33855e-15	Benign	BS1,BS2			Uncertain significance	criteria provided, multiple submitters, no conflicts	US:4
chr4	186201149	186201162	TCATACAGGTCATC	-	exonic;splicing	CYP4V2;CYP4V2	.	nonframeshift deletion	CYP4V2:NM_207352:exon7:c.802_807del:p.V268_I269del	0.00402145	12	2984	0.0212	34	1604	5.22388	2.72728	10.0059	1.29671e-07	Likely_pathogenic	PVS1,PP5,BS1_Supporting	Pathogenic	PVS1,PP5,BS1_Supporting,PS4	Pathogenic	criteria provided, multiple submitters, no conflicts	P:13	CYP4V2(NM_207352.4):c.802-8_810delinsGC
chr4	186201165	186201165	T	-	exonic	CYP4V2	.	frameshift deletion	CYP4V2:NM_207352:exon7:c.810delT:p.E271Nfs*6	0.00402145	12	2984	0.0212	34	1604	5.22388	2.72728	10.0059	1.29671e-07	Likely_pathogenic	PVS1,PP5,BS1_Supporting	Pathogenic	PVS1,PP5,BS1_Supporting,PS4	Pathogenic	criteria provided, multiple submitters, no conflicts	P:13
chr4	186210570	186210570	G	C	exonic	CYP4V2	.	nonsynonymous SNV	CYP4V2:NM_207352:exon11:c.G1507C:p.G503R	0.000335121	1	2984	0.0037	6	1604	8.08789	1.36878	47.7901	0.0089063	Likely_pathogenic	PM1,PM2,PM5,PP2,PP3	Pathogenic	PM1,PM2,PM5,PP2,PP3,PS4	Uncertain significance	criteria provided, single submitter	US:1
chr4	186211695	186211698	ACAT	-	UTR3	CYP4V2	NM_207352:c.*1054_*1057delACAT	.	.	0	0	2984	0.0082	2	244	61.5361	2.94581	1285.45	0.00569198	Benign	BA1
chr5	90629315	90629315	T	A	exonic	ADGRV1	.	nonsynonymous SNV	ADGRV1:NM_032119:exon9:c.T1615A:p.L539M	0	0	2984	0.004	2	504	29.6965	1.42353	619.504	0.0208435	Likely_benign	BP4_Strong,BP6
chr5	90642725	90642725	A	C	exonic	ADGRV1	.	nonsynonymous SNV	ADGRV1:NM_032119:exon12:c.A2330C:p.E777A	0.000335121	1	2984	0.004	2	498	10.0151	1.31994	75.99	0.0554388	Likely_benign	PM2,BP4_Strong,BP7			Conflicting classifications of pathogenicity	criteria provided, conflicting classifications	US:1 LB:1
chr5	90683846	90683846	A	G	exonic	ADGRV1	.	synonymous SNV	ADGRV1:NM_032119:exon28:c.A5925G:p.P1975P	0	0	2984	0.004	2	504	29.6965	1.42353	619.504	0.0208435	Uncertain_significance
chr5	90706403	90706403	-	TTT	splicing	ADGRV1	NM_032119:exon38:c.8730+9->TTT	.	.	0	0	2984	0.0041	2	490	30.5476	1.46428	637.281	0.0198596	Likely_benign	BP4_Strong,BP6
chr5	90810961	90810961	A	G	exonic	ADGRV1	.	nonsynonymous SNV	ADGRV1:NM_032119:exon74:c.A15701G:p.K5234R	0.000335121	1	2984	0.0039	2	508	9.81737	1.29393	74.4869	0.0572561	Likely_benign	PM2,BP4_Strong			Conflicting classifications of pathogenicity	criteria provided, conflicting classifications	US:1 LB:1
chr5	91102351	91102351	C	T	splicing	ADGRV1	NM_032119:exon87:c.18432+11C>T	.	.	0	0	2984	0.0039	2	512	29.2311	1.40125	609.784	0.0214127	Likely_benign	BP6,BS1
chr5	91150010	91150011	TT	-	splicing	ADGRV1	NM_032119:exon88:r.spl	.	.	0	0	2984	0.0061	3	494	42.5056	2.1921	824.2	0.00285053	Likely_benign	BP4_Moderate
chr5	91164157	91164157	T	C	UTR3	ADGRV1	NM_032119:c.*257T>C	.	.	0.000335121	1	2984	0.0039	2	508	9.81737	1.29393	74.4869	0.0572561	Benign	BS1,BS2
chr5	149858825	149858827	TTC	-	UTR3	PDE6A	NM_000440:c.*2070_*2068delGAA	.	.	0.000674309	2	2966	0.0245	32	1304	30.2857	8.35275	109.811	7.0705e-15	Likely_benign	BS2
chr6	10763547	10763548	AA	-	UTR3	MAK	NM_005906:c.*905_*904delTT;NM_001242957:c.*905_*904delTT;NM_001242385:c.*905_*904delTT	.	.	0.00167785	5	2980	0.0511	82	1604	29.3153	12.3388	69.6492	4.90996e-32	Benign	BA1
chr6	10763850	10763850	-	AA	UTR3	MAK	NM_005906:c.*601_*602insTT;NM_001242957:c.*601_*602insTT;NM_001242385:c.*601_*602insTT	.	.	0.00236167	7	2964	0.0164	26	1590	6.67934	2.96252	15.0593	2.90758e-07	Benign	BS1,BS2
chr6	42697811	42697812	AA	-	UTR3	PRPH2	NM_000322:c.*484_*483delTT	.	.	0.00100806	3	2976	0.0891	142	1594	83.3487	28.8101	241.131	2.38798e-62	Likely_benign	BS1
chr6	42697811	42697814	AAAA	-	UTR3	PRPH2	NM_000322:c.*484_*481delTTTT	.	.	0	0	2984	0.0439	70	1594	276.034	17.0845	4459.89	3.08594e-33	Likely_benign	BS1
chr6	63762520	63762520	A	T	exonic	EYS	.	stopgain	EYS:NM_001142800:exon41:c.T8012A:p.L2671X,EYS:NM_001292009:exon41:c.T8012A:p.L2671X	0.000335121	1	2984	0.0056	9	1604	11.843	2.11407	66.3442	0.000527858	Pathogenic	PVS1,PM2,PP5_Very_Strong	Pathogenic	PVS1,PM2,PP5_Very_Strong,PS4	Pathogenic/Likely pathogenic	criteria provided, multiple submitters, no conflicts	P:4 LP:1
chr6	63789144	63789144	C	G	exonic	EYS	.	nonsynonymous SNV	EYS:NM_001142800:exon38:c.G7492C:p.A2498P,EYS:NM_001292009:exon38:c.G7492C:p.A2498P	0	0	2984	0.0081	13	1604	50.6324	3.00782	852.327	1.12919e-06	Pathogenic	PM2,PP3_Strong,PP5_Very_Strong	Pathogenic	PM2,PP3_Strong,PP5_Very_Strong,PS4	Pathogenic/Likely pathogenic	criteria provided, multiple submitters, no conflicts	P:4 LP:1
chr6	63864185	63864185	C	T	splicing	EYS	NM_001142800:exon36:c.7228+1G>A;NM_001292009:exon36:c.7228+1G>A	.	.	0.00134048	4	2984	0.0112	18	1604	7.7234	2.75176	21.6774	8.52282e-06	Pathogenic	PVS1,PP5_Very_Strong	Pathogenic	PVS1,PP5_Very_Strong,PS4	Pathogenic/Likely pathogenic	criteria provided, multiple submitters, no conflicts	P:7 LP:1
chr6	64230600	64230600	C	T	exonic	EYS	.	nonsynonymous SNV	EYS:NM_001142800:exon31:c.G6416A:p.C2139Y,EYS:NM_001292009:exon31:c.G6416A:p.C2139Y	0.00268097	8	2984	0.0387	62	1604	14.1887	6.91213	29.1254	8.29233e-21	Pathogenic	PM5,PP3_Moderate,PP5_Very_Strong	Pathogenic	PM1,PM5,PP3_Moderate,PP5_Very_Strong,PS4	Pathogenic/Likely pathogenic	criteria provided, multiple submitters, no conflicts	P:10 LP:6 US:1
chr6	64590218	64590218	C	T	splicing	EYS	NM_001142800:exon26:c.5644+5G>A;NM_001292009:exon26:c.5644+5G>A	.	.	0.000335121	1	2984	0.01	16	1604	20.6601	3.87909	110.036	5.42749e-07	Uncertain_significance	PP3_Strong,PP5	Likely_pathogenic	PP3_Strong,PP5,PS4	Pathogenic/Likely pathogenic	criteria provided, multiple submitters, no conflicts	P:2 LP:3 US:2
chr6	70215101	70215101	G	A	UTR3	COL9A1	NM_078485:c.*1796C>T;NM_001851:c.*1796C>T	.	.	0	0	2984	0.007	1	142	63.2756	2.56612	1560.26	0.0454255	Likely_benign	PM2,BP4_Strong
chr6	70215134	70215134	A	-	UTR3	COL9A1	NM_078485:c.*1763delT;NM_001851:c.*1763delT	.	.	0	0	2984	0.0109	2	184	81.7671	3.91095	1709.52	0.00335611	Uncertain_significance
chr6	70215137	70215137	G	A	UTR3	COL9A1	NM_078485:c.*1760C>T;NM_001851:c.*1760C>T	.	.	0	0	2984	0.0055	1	182	49.3306	2.00245	1215.26	0.0574858	Likely_benign	PM2,BP4_Strong
chr6	70215255	70215255	A	G	UTR3	COL9A1	NM_078485:c.*1642T>C;NM_001851:c.*1642T>C	.	.	0	0	2984	0.0051	2	390	38.4106	1.84057	801.585	0.0133307	Likely_benign	PM2,BP4_Strong
chr6	70215320	70215320	C	T	UTR3	COL9A1	NM_078485:c.*1577G>A;NM_001851:c.*1577G>A	.	.	0	0	2984	0.0043	2	466	32.1259	1.53983	670.254	0.0182107	Likely_benign	PM2,BP4_Strong
chr6	70281423	70281423	G	A	exonic	COL9A1	.	synonymous SNV	COL9A1:NM_078485:exon2:c.C114T:p.G38G,COL9A1:NM_001851:exon8:c.C843T:p.G281G	0.000335121	1	2984	0.0036	4	1106	8.11837	1.27754	51.5899	0.0208845	Benign	BP4_Strong,BP6_Moderate,BP7,BS1			Likely benign	criteria provided, single submitter	LB:1
chr6	72100656	72100663	TTTATACA	-	UTR3	RIMS1	NM_001350411:c.*607_*614delTTTATACA;NM_001350412:c.*607_*614delTTTATACA;NM_001350413:c.*607_*614delTTTATACA	.	.	0	0	2984	0.0091	9	992	57.6568	3.35258	991.569	3.64516e-06	Uncertain_significance
chr6	72101143	72101143	A	T	UTR3	RIMS1	NM_001350411:c.*1094A>T;NM_001350412:c.*1094A>T;NM_001350413:c.*1094A>T	.	.	0	0	2984	0.0038	2	530	28.2356	1.35358	588.991	0.0227118	Likely_benign	PM2,BP4_Strong
chr6	72101166	72101166	G	A	UTR3	RIMS1	NM_001350411:c.*1117G>A;NM_001350412:c.*1117G>A;NM_001350413:c.*1117G>A	.	.	0	0	2984	0.0038	2	528	28.3428	1.35872	591.231	0.0225662	Likely_benign	PM2,BP4_Strong
chr6	72101432	72101432	T	-	UTR3	RIMS1	NM_001350411:c.*1383delT;NM_001350412:c.*1383delT;NM_001350413:c.*1383delT	.	.	0	0	2984	0.004	2	502	29.8152	1.42921	621.983	0.020702	Uncertain_significance
chr6	76018867	76018868	AA	-	splicing	IMPG1	NM_001282368:exon6:r.spl;NM_001563:exon7:r.spl	.	.	0	0	2984	0.0056	6	1064	36.6542	2.06304	651.239	0.00032635	Likely_benign	BP6,BS1
chr6	76018867	76018867	A	-	splicing	IMPG1	NM_001282368:exon6:c.433-9T>-;NM_001563:exon7:c.667-9T>-	.	.	0.00201072	6	2984	0.0611	65	1064	30.0291	13.3694	67.4485	1.13393e-31	Benign	BP6_Moderate,BS1,BS2			Benign	criteria provided, single submitter	B:1
chr7	17344630	17344630	T	-	UTR3	AHR	NM_001621:c.*1566delT	.	.	0.00134048	4	2984	0.0529	27	510	37.6715	13.8405	102.536	2.63872e-19	Benign	BA1			Benign	criteria provided, single submitter	B:1
chr7	17344630	17344631	TT	-	UTR3	AHR	NM_001621:c.*1566_*1567delTT	.	.	0	0	2984	0.0059	3	510	41.1655	2.12307	798.182	0.00309425	Likely_benign	BS1
chr7	23175954	23175955	AA	-	UTR3	KLHL7	NM_001031710:c.*1656_*1657delAA;NM_018846:c.*1656_*1657delAA	.	.	0	0	2984	0.0287	21	732	180.37	10.9126	2981.28	1.2077e-15	Likely_benign	BS1
chr7	23175954	23175961	AAAAAAAA	-	UTR3	KLHL7	NM_001031710:c.*1656_*1663delAAAAAAAA;NM_018846:c.*1656_*1663delAAAAAAAA	.	.	0	0	2984	0.0082	6	732	53.4047	3.00495	949.119	5.74704e-05	Uncertain_significance
chr7	128394603	128394603	C	T	splicing	IMPDH1	NM_000883:exon15:c.1551-4G>A;NM_001304521:exon12:c.1344-4G>A;NM_001102605:exon14:c.1521-4G>A;NM_001142573:exon12:c.1296-4G>A;NM_001142574:exon12:c.1281-4G>A;NM_001142575:exon11:c.1221-4G>A;NM_001142576:exon14:c.1452-4G>A;NM_183243:exon13:c.1443-4G>A	.	.	0.000335121	1	2984	0.0031	5	1604	6.83932	1.12327	41.6429	0.0221357	Benign	BP4_Strong,BP6_Moderate,BS1,BS2
chr7	138832192	138832193	TT	-	UTR3	KIAA1549	NM_001164665:c.*5714_*5713delAA;NM_020910:c.*5714_*5713delAA	.	.	0.00880759	26	2952	0.133	141	1060	16.9945	11.1502	25.902	3.8636e-58	Benign	BA1
chr7	138832192	138832194	TTT	-	UTR3	KIAA1549	NM_001164665:c.*5714_*5712delAAA;NM_020910:c.*5714_*5712delAAA	.	.	0	0	2984	0.0104	11	1060	65.4059	3.85073	1110.94	3.8614e-07	Likely_benign	BS1
chr7	138981383	138981383	C	A	UTR5	KIAA1549	NM_001164665:c.-114G>T;NM_020910:c.-114G>T	.	.	0	0	2984	0.0056	1	178	50.4423	2.04742	1242.74	0.0562935	Likely_benign	PM2,BP4_Strong
chr8	10610127	10610127	-	CCTCTAACTGCACCCCCTCTTCTTGCAGCCCTTCTTCTGTTTTAGTTTCCTCTAACTGCACCCCCTCTTCTTGCAGCCCTTCTTCCGTTTCTTTAGTTC	exonic	RP1L1	.	nonframeshift insertion	RP1L1:NM_178857:exon4:c.3970_3971insGAACTAAAGAAACGGAAGAAGGGCTGCAAGAAGAGGGGGTGCAGTTAGAGGAAACTAAAACAGAAGAAGGGCTGCAAGAAGAGGGGGTGCAGTTAGAGG:p.E1324_G2392delinsGTKETEEGLQEEGVQLEETKTEEGLQEEGVQLEETKTEEGLQEEGVQLEETKETEGEGQQEEEAQLEEIEETGGEGLQEEGVQLEEVKEGPEGGLQGEALEEGLKEEGLPEEGSVHGQELSEASSPDGKGSQEDDPVQEEEAGRASASAEPCPAEGTEEPTEPPSHLSETDPSASERQSGSQLEPGLEKPPGATMMGQEHTQAQPTQGAAERSSSVACSAALDCDPIWVSVLLKKTEKAFLAHL…	0.000670691	2	2982	0.0044	7	1602	5.6042	1.33756	23.4809	0.0110122	Uncertain_significance	PM4
chr8	67103077	67103077	C	T	exonic	CSPP1	.	nonsynonymous SNV	CSPP1:NM_001291339:exon5:c.C109T:p.H37Y,CSPP1:NM_001363131:exon7:c.C883T:p.H295Y,CSPP1:NM_001363133:exon7:c.C883T:p.H295Y,CSPP1:NM_024790:exon7:c.C991T:p.H331Y,CSPP1:NM_001363132:exon8:c.C964T:p.H322Y,CSPP1:NM_001364869:exon8:c.C1072T:p.H358Y	0.000670241	2	2984	0.0054	6	1108	7.03356	1.63298	30.2948	0.00647045	Benign	BP4_Strong,BP6_Moderate,BS1			Likely benign	criteria provided, single submitter	LB:1
chr8	67149948	67149949	TT	-	splicing	CSPP1	NM_024790:exon16:r.spl;NM_001363131:exon17:r.spl;NM_001364869:exon17:r.spl;NM_001364870:exon15:r.spl	.	.	0.00134138	4	2982	0.2861	293	1024	265.57	104.31	676.136	1.35315e-181	Benign	BP6_Very_Strong,BS1,BS2			Benign	criteria provided, multiple submitters, no conflicts	B:2
chr8	67149947	67149947	-	T	splicing	CSPP1	NM_024790:exon16:c.2113+12->T;NM_001363131:exon17:c.2047+12->T;NM_001364869:exon17:c.2194+12->T;NM_001364870:exon15:c.2014+12->T	.	.	0.00268276	8	2982	0.0166	17	1024	6.07838	2.67031	13.8361	9.47553e-06	Likely_benign	BS1
chr8	67149948	67149951	TTTT	-	splicing	CSPP1	NM_024790:exon16:r.spl;NM_001363131:exon17:r.spl;NM_001364869:exon17:r.spl;NM_001364870:exon15:r.spl	.	.	0	0	2984	0.0059	6	1024	38.0938	2.14401	676.832	0.000275097	Likely_benign	PM2,BP6_Moderate,BS1			Likely benign	criteria provided, single submitter	LB:1
chr8	67149947	67149947	-	TT	splicing	CSPP1	NM_024790:exon16:c.2113+12->TT;NM_001363131:exon17:c.2047+12->TT;NM_001364869:exon17:c.2194+12->TT;NM_001364870:exon15:c.2014+12->TT	.	.	0.000670691	2	2982	0.0049	5	1024	6.43168	1.43982	28.7304	0.0141471	Likely_benign	BS1
chr9	114425489	114425489	-	T	UTR5	WHRN	NM_001346890:c.-353_-352insA	.	.	0.00469169	14	2984	0.0436	70	1604	9.41204	5.33058	16.6185	4.34575e-20	Benign	BA1
chr9	114425630	114425630	-	AG	UTR5	WHRN	NM_001346890:c.-494_-493insCT	.	.	0	0	2984	0.0051	8	1566	32.5547	1.8777	564.42	0.000194598	Benign	BS1,BS2
chr10	27183758	27183758	C	-	UTR3	ACBD5	NM_001352570:c.*518delG	.	.	0	0	2984	0.0476	2	42	368.457	17.4112	7797.3	0.000188122	Uncertain_significance
chr10	27241731	27241731	-	T	UTR5	ACBD5	NM_001352579:c.-1338_-1337insA	.	.	0	0	2984	0.0056	6	1072	36.3793	2.04757	646.351	0.000337365	Likely_benign	BS1
chr10	53806326	53806326	C	T	UTR3	PCDH15	NM_001354420:c.*253G>A;NM_001354429:c.*253G>A;NM_001142771:c.*253G>A;NM_001142772:c.*253G>A	.	.	0	0	2984	0.0031	5	1604	20.5249	1.13415	371.439	0.00520166	Likely_benign	PM2,BP4_Strong
chr10	53808327	53808334	TGTGTATA	-	UTR3	PCDH15	NM_001142769:c.*365_*358delTATACACA;NM_001142770:c.*1153_*1146delTATACACA;NM_001354411:c.*365_*358delTATACACA	.	.	0	0	2984	0.0035	5	1430	23.0302	1.27253	416.799	0.00355192	Uncertain_significance
chr10	53808330	53808330	-	TA	UTR3	PCDH15	NM_001142769:c.*361_*362insTA;NM_001142770:c.*1149_*1150insTA;NM_001354411:c.*361_*362insTA	.	.	0	0	2984	0.0052	7	1352	33.272	1.89882	583.009	0.000283504	Uncertain_significance
chr10	53808330	53808330	-	TATA	UTR3	PCDH15	NM_001142769:c.*361_*362insTATA;NM_001142770:c.*1149_*1150insTATA;NM_001354411:c.*361_*362insTATA	.	.	0	0	2984	0.0044	6	1352	28.8143	1.622	511.878	0.000912016	Uncertain_significance	PM2
chr10	122457305	122457305	G	T	UTR3	ARMS2	NM_001099667:c.*372G>T	.	.	0.0151086	32	2118	0.1059	100	944	7.64014	5.10341	11.4378	1.8702e-27	Likely_benign	BP4_Strong
chr10	124415072	124415072	-	AGAATGTGTAT	UTR5	OAT	NM_001322967:c.-2902_-2901insATACACATTCT;NM_001322968:c.-2902_-2901insATACACATTCT;NM_001322970:c.-2902_-2901insATACACATTCT	.	.	0	0	2984	0.0055	1	182	49.3306	2.00245	1215.26	0.0574858	Uncertain_significance	PVS1_Moderate
chr10	124415073	124415084	CTAAAAAAAAAA	-	splicing	OAT	NM_001322967:exon2:r.spl;NM_001322968:exon2:r.spl;NM_001322970:exon2:r.spl	.	.	0	0	2984	0.011	2	182	82.6731	3.95413	1728.53	0.0032875	Uncertain_significance	PVS1_Moderate
chr10	124415073	124415073	C	A	splicing	OAT	NM_001322967:exon2:UTR5;NM_001322968:exon2:UTR5;NM_001322970:exon2:UTR5	.	.	0.0075188	2	266	0.1842	7	38	25.1905	5.74413	110.471	8.44609e-06	Uncertain_significance	PVS1_Moderate
chr10	124415075	124415096	AAAAAAAAAAAAAAAAAAAAAA	-	splicing	OAT	.	.	.	0	0	2984	0.0541	4	74	381	20.3173	7144.69	3.16408e-07	Likely_benign	BS2
chr10	124415075	124415099	AAAAAAAAAAAAAAAAAAAAAAAAA	-	splicing	OAT	.	.	.	0	0	2984	0.027	2	74	205.828	9.79327	4325.93	0.000577859	Uncertain_significance
chr10	124415075	124415097	AAAAAAAAAAAAAAAAAAAAAAA	-	splicing	OAT	.	.	.	0	0	2984	0.0135	1	74	121.816	4.92091	3015.55	0.0241988	Uncertain_significance
chr10	124415075	124415088	AAAAAAAAAAAAAA	-	splicing	OAT	NM_001322967:exon2:r.spl;NM_001322968:exon2:r.spl;NM_001322970:exon2:r.spl	.	.	0	0	2984	0.0135	1	74	121.816	4.92091	3015.55	0.0241988	Uncertain_significance
chr10	124415075	124415093	AAAAAAAAAAAAAAAAAAA	-	splicing	OAT	NM_001322967:exon2:r.spl;NM_001322968:exon2:r.spl;NM_001322970:exon2:r.spl	.	.	0	0	2984	0.0135	1	74	121.816	4.92091	3015.55	0.0241988	Uncertain_significance
chr11	8100597	8100597	G	A	exonic	TUB	.	nonsynonymous SNV	TUB:NM_177972:exon10:c.G1211A:p.R404H,TUB:NM_003320:exon11:c.G1376A:p.R459H	0.000335121	1	2984	0.0044	7	1604	9.33803	1.61602	53.959	0.00351895	Benign	BP4_Moderate,BS1_Supporting,BS2			Uncertain significance	criteria provided, multiple submitters, no conflicts	US:2
chr11	8104927	8104927	-	TTTT	UTR3	TUB	NM_003320:c.*3308_*3309insTTTT;NM_177972:c.*3308_*3309insTTTT	.	.	0	0	2984	0.0057	9	1590	35.8555	2.08543	616.475	7.30261e-05	Uncertain_significance
chr11	61398260	61398260	G	C	splicing	TMEM216	NM_001173991:exon5:c.432-1G>C;NM_001330285:exon5:c.249-10G>C;NM_016499:exon5:c.249-1G>C;NM_001173990:exon5:c.432-10G>C	.	.	0	0	2984	0.0179	2	112	135.045	6.44471	2829.8	0.00129742	Uncertain_significance	PVS1_Strong,PM2,BP6_Moderate
chr11	67460987	67460988	AA	-	UTR3	CABP4	NM_001300896:c.*2328_*2329delAA;NM_145200:c.*2328_*2329delAA;NM_001300895:c.*2328_*2329delAA	.	.	0	0	2984	0.0075	9	1208	47.2743	2.7492	812.912	1.34144e-05	Uncertain_significance
chr11	67460986	67460986	-	A	UTR3	CABP4	NM_001300896:c.*2327_*2328insA;NM_145200:c.*2327_*2328insA;NM_001300895:c.*2327_*2328insA	.	.	0.000335345	1	2982	0.0033	4	1208	7.4259	1.16866	47.1857	0.026502	Likely_benign	BS1
chr12	14981494	14981494	C	T	UTR3	PDE6H	NM_006205:c.*18C>T	.	.	0.000335121	1	2984	0.0031	5	1604	6.83932	1.12327	41.6429	0.0221357	Likely_benign	BP4_Strong
chr12	76347539	76347539	-	G	exonic	BBS10	.	frameshift insertion	BBS10:NM_024685:exon2:c.445dupC:p.L149Pfs*3	0	0	2984	0.0037	6	1604	24.2718	1.3664	431.148	0.00181485	Pathogenic	PVS1,PM2,PP5	Pathogenic	PVS1,PM2,PP5, PS4	Conflicting classifications of pathogenicity	criteria provided, conflicting classifications	P:2 LP:3 US:1
chr12	88049104	88049104	C	T	UTR3	C12orf29;CEP290	NM_001009894:c.*682C>T;NM_025114:c.*80G>A	.	.	0.000670241	2	2984	0.0044	7	1604	5.60094	1.33678	23.4672	0.0110377	Likely_benign	BP4_Strong
chr12	89491968	89491968	-	A	exonic	POC1B	.	frameshift insertion	POC1B:NM_001199777:exon3:c.293dupT:p.L98Ffs*24,POC1B:NM_172240:exon4:c.419dupT:p.L140Ffs*24	0	0	2984	0.0037	6	1604	24.2718	1.3664	431.148	0.00181485	Pathogenic	PVS1,PM2	Pathogenic	PVS1,PM2, PS4
chr13	48266341	48266341	A	G	UTR3	ITM2B	NM_021999:c.*5117A>G	.	.	0	0	2984	0.004	2	504	29.6965	1.42353	619.504	0.0208435	Likely_benign	PM2,BP4_Strong
chr13	49546845	49546845	G	A	UTR3	RCBTB1	NM_001352505:c.*304C>T	.	.	0.000335121	1	2984	0.0037	2	534	9.33803	1.23086	70.8435	0.0620502	Likely_benign	BP4_Strong
chr13	49547175	49547175	-	A	splicing	RCBTB1	NM_001352505:exon10:c.1046-4->T	.	.	0.00503018	15	2982	0.0853	43	504	18.0458	10.023	32.4903	5.68824e-25	Benign	BS1,BS2
chr13	49566725	49566725	C	-	exonic	RCBTB1	.	frameshift deletion	RCBTB1:NM_001352501:exon3:c.170delG:p.G57Efs*12,RCBTB1:NM_001352502:exon3:c.170delG:p.G57Efs*12,RCBTB1:NM_001352500:exon4:c.170delG:p.G57Efs*12,RCBTB1:NM_001352503:exon4:c.170delG:p.G57Efs*12,RCBTB1:NM_001352504:exon4:c.170delG:p.G57Efs*12,RCBTB1:NM_001352505:exon4:c.170delG:p.G57Efs*12,RCBTB1:NM_018191:exon4:c.170delG:p.G57Efs*12	0.000335121	1	2984	0.0034	5	1482	7.40406	1.21596	45.0839	0.0174033	Pathogenic	PVS1,PP5_Very_Strong	Pathogenic	PVS1,PP5_Very_Strong, PS4	Pathogenic/Likely pathogenic	criteria provided, multiple submitters, no conflicts	P:1 LP:1
chr13	113737150	113737150	G	A	UTR3	GRK1	NM_002929:c.*1787G>A	.	.	0	0	2984	0.0039	2	516	29.0039	1.39037	605.037	0.0216993	Likely_benign	PM2,BP4_Strong
chr13	113737501	113737501	G	A	UTR3	GRK1	NM_002929:c.*2138G>A	.	.	0.0016756	5	2984	0.0098	5	508	5.91758	1.80803	19.3679	0.0085537	Likely_benign	BP4_Strong
chr14	56800284	56800285	AA	-	UTR3	OTX2	NM_021728:c.*1451_*1450delTT;NM_001270523:c.*1451_*1450delTT;NM_001270524:c.*1451_*1450delTT;NM_001270525:c.*1451_*1450delTT;NM_172337:c.*1451_*1450delTT	.	.	0	0	2984	0.0212	30	1412	131.685	8.04619	2155.17	1.29314e-15	Uncertain_significance
chr14	67677364	67677365	TT	-	UTR3	RDH11	NM_001252650:c.*957_*956delAA;NM_016026:c.*957_*956delAA	.	.	0	0	2984	0.0239	35	1466	148.026	9.07359	2414.89	1.0061e-17	Uncertain_significance
chr14	67727037	67727037	C	G	exonic	RDH12	.	nonsynonymous SNV	RDH12:NM_152443:exon7:c.C505G:p.R169G	0.000335121	1	2984	0.0075	12	1604	15.6122	2.86718	85.011	2.86441e-05	Pathogenic	PM1,PM2,PM5,PP2,PP3_Strong,PP5_Very_Strong	Pathogenic	PM1,PM2,PM5,PP2,PP3_Strong,PP5_Very_Strong,PS4	Pathogenic/Likely pathogenic	criteria provided, multiple submitters, no conflicts	P:3 LP:1
chr14	88880450	88880450	T	C	UTR3	TTC8	NM_001366536:c.*3040T>C;NM_001366535:c.*3040T>C	.	.	0	0	2984	0.0039	2	508	29.462	1.4123	614.605	0.0211275	Likely_benign	PM2,BP4_Strong
chr15	31001334	31001334	T	-	UTR3	TRPM1	NM_001252020:c.*488delA;NM_001252024:c.*488delA;NM_002420:c.*488delA	.	.	0.000670241	2	2984	0.0196	31	1582	24.2214	6.67194	87.9318	1.04415e-12	Likely_benign	BS1
chr15	65654708	65654708	T	-	UTR3	SLC24A1	NM_004727:c.*629delT;NM_001301032:c.*629delT;NM_001301031:c.*629delT;NM_001254740:c.*629delT	.	.	0	0	2984	0.0031	5	1596	20.628	1.13985	373.307	0.00511755	Likely_benign	BS1
chr15	84856792	84856792	A	G	exonic	ALPK3	.	nonsynonymous SNV	ALPK3:NM_020778:exon6:c.A2660G:p.K887R	0	0	2984	0.25	1	4	2558.14	88.1533	74235.4	0.00133869	Likely_benign	PM2,BP4_Strong			Uncertain significance	criteria provided, single submitter	US:1
chr15	84856946	84856946	C	T	exonic	ALPK3	.	synonymous SNV	ALPK3:NM_020778:exon6:c.C2814T:p.S938S	0	0	2984	0.1	1	10	942.474	36.0564	24635.2	0.00334001	Likely_benign	PM2,BP4_Strong,BP7
chr15	84871741	84871741	T	C	UTR3	ALPK3	NM_020778:c.*3285T>C	.	.	0	0	2984	0.1429	2	14	1193.8	54.4933	26152.9	2.0256e-05	Likely_benign	PM2,BP4_Strong
chr15	84872645	84872645	G	T	UTR3	ALPK3	NM_020778:c.*4189G>T	.	.	0	0	2984	0.1667	1	6	1627.91	59.5536	44499.2	0.00200669	Likely_benign	PM2,BP4_Strong
chr15	89217184	89217184	G	-	exonic	RLBP1	.	frameshift deletion	RLBP1:NM_000326:exon5:c.282delC:p.F95Sfs*24	0.00201072	6	2984	0.0112	18	1604	5.34338	2.18169	13.0869	0.000102826	Pathogenic	PVS1,PP5_Very_Strong	Pathogenic	PVS1,PP5_Very_Strong,PS4	Pathogenic/Likely pathogenic	criteria provided, multiple submitters, no conflicts	P:5 LP:1
chr16	1510515	1510515	G	A	UTR3	IFT140	NM_014714:c.*429C>T	.	.	0.000670241	2	2984	0.0038	4	1048	5.13978	1.09345	24.1597	0.0429527	Likely_benign	BP4_Strong,BP6_Moderate			Likely benign	criteria provided, single submitter	LB:1
chr16	3537999	3538000	AA	-	UTR3	CLUAP1	NM_001330454:c.*1728_*1729delAA;NM_015041:c.*1728_*1729delAA;NM_024793:c.*1728_*1729delAA	.	.	0	0	2984	0.0083	8	968	52.823	3.04591	916.07	1.26751e-05	Uncertain_significance
chr16	3537999	3538003	AAAAA	-	UTR3	CLUAP1	NM_001330454:c.*1728_*1732delAAAAA;NM_015041:c.*1728_*1732delAAAAA;NM_024793:c.*1728_*1732delAAAAA	.	.	0	0	2984	0.0072	7	968	46.5601	2.65663	816.012	5.20326e-05	Uncertain_significance
chr16	49491057	49491057	T	C	UTR3	ZNF423	NM_001330533:c.*218A>G;NM_015069:c.*218A>G;NM_001271620:c.*218A>G	.	.	0.00100536	3	2984	0.0054	6	1106	5.03141	1.36943	18.4859	0.014879	Likely_benign	BP4_Strong
chr16	53598357	53598357	A	G	UTR3	RPGRIP1L	NM_015272:c.*3719T>C;NM_001330538:c.*3719T>C;NM_001127897:c.*3719T>C	.	.	0	0	2984	0.0051	4	790	34.1519	1.8367	635.029	0.00190848	Likely_benign	PM2,BP4_Strong
chr16	53694433	53694434	AA	-	UTR3	RPGRIP1L	NM_001328422:c.*878_*877delTT	.	.	0.00223048	6	2690	0.0645	66	1024	28.6536	12.7616	64.3361	6.39926e-31	Uncertain_significance
chr16	53694433	53694435	AAA	-	UTR3	RPGRIP1L	NM_001328422:c.*878_*876delTTT	.	.	0	0	2984	0.0068	7	1024	43.9975	2.51051	771.072	6.99773e-05	Uncertain_significance
chr16	57901407	57901407	A	C	exonic	CNGB1	.	nonsynonymous SNV	CNGB1:NM_001286130:exon29:c.T2903G:p.M968R,CNGB1:NM_001297:exon29:c.T2921G:p.M974R	0.000670241	2	2984	0.005	8	1604	6.35171	1.54843	26.0549	0.00474225	Uncertain_significance	PM1,PP3,PP5	Likely_pathogenic	PM1,PP3,PP5,PS4	Conflicting classifications of pathogenicity	criteria provided, conflicting classifications	P:1 LP:1 US:1
chr16	68698885	68698885	A	G	UTR3	CDH3	NM_001317196:c.*485A>G;NM_001317195:c.*718A>G;NM_001793:c.*485A>G	.	.	0.000335121	1	2984	0.0031	5	1604	6.83932	1.12327	41.6429	0.0221357	Benign	BP4_Strong,BP6_Moderate,BS1,BS2			Likely benign	criteria provided, single submitter	LB:1
chr16	68699485	68699485	T	-	UTR3	CDH3	NM_001317196:c.*1085delT;NM_001793:c.*1085delT	.	.	0.00201342	6	2980	0.0295	33	1118	14.1226	6.07909	32.809	9.22814e-14	Benign	BA1
chr16	68699485	68699487	TTT	-	UTR3	CDH3	NM_001317196:c.*1085_*1087delTTT;NM_001793:c.*1085_*1087delTTT	.	.	0.000671141	2	2980	0.017	19	1118	21.1299	5.65304	78.9791	1.98788e-09	Likely_benign	BS1
chr16	77282907	77282907	T	-	UTR3	ADAMTS18	NM_001326358:c.*1049delA;NM_199355:c.*1049delA	.	.	0.00034626	1	2888	0.0308	27	876	62.3161	12.0256	322.918	1.28717e-16	Likely_benign	BS1
chr16	77282907	77282908	TT	-	UTR3	ADAMTS18	NM_001326358:c.*1049_*1048delAA;NM_199355:c.*1049_*1048delAA	.	.	0	0	2984	0.0126	11	876	79.3108	4.66874	1347.3	7.83252e-08	Uncertain_significance
chr17	6425308	6425310	TTT	-	UTR3	AIPL1	NM_001285400:c.*152_*150delAAA;NM_001285401:c.*152_*150delAAA;NM_001285402:c.*152_*150delAAA;NM_001285399:c.*152_*150delAAA;NM_001033055:c.*152_*150delAAA;NM_001033054:c.*152_*150delAAA;NM_014336:c.*152_*150delAAA	.	.	0.000336022	1	2976	0.021	33	1570	43.2214	8.40988	222.13	1.05584e-14	Benign	BS1,BS2
chr17	6425307	6425307	G	T	UTR3	AIPL1	NM_001285400:c.*153C>A;NM_001285401:c.*153C>A;NM_001285402:c.*153C>A;NM_001285399:c.*153C>A;NM_001033055:c.*153C>A;NM_001033054:c.*153C>A;NM_014336:c.*153C>A	.	.	0	0	2984	0.0051	8	1570	32.4714	1.87289	562.974	0.000197227	Likely_benign	BP4_Strong
chr17	6451874	6451874	C	-	UTR3	PITPNM3	NM_001165966:c.*3464delG;NM_031220:c.*3464delG	.	.	0.000817661	2	2446	0.0119	19	1598	12.0716	3.23056	45.1078	1.68968e-06	Uncertain_significance				Uncertain significance	criteria provided, single submitter	US:1
chr17	6451884	6451886	CCG	-	UTR3	PITPNM3	NM_001165966:c.*3454_*3452delCGG;NM_031220:c.*3454_*3452delCGG	.	.	0	0	2984	0.0057	9	1568	36.3613	2.11484	625.175	6.72577e-05	Benign	BS1,BS2			Uncertain significance	criteria provided, multiple submitters, no conflicts	US:2
chr17	6451885	6451886	CG	-	UTR3	PITPNM3	NM_001165966:c.*3453_*3452delCG;NM_031220:c.*3453_*3452delCG	.	.	0.0034153	10	2928	0.0251	37	1476	7.24086	3.64189	14.3964	2.17347e-10	Benign	BA1
chr17	38330158	38330158	C	T	exonic	GPR179	.	synonymous SNV	GPR179:NM_001004334:exon11:c.G3411A:p.A1137A	0	0	2984	0.0037	6	1604	24.2718	1.3664	431.148	0.00181485	Benign	BP4_Strong,BP6,BP7,BS1			Conflicting classifications of pathogenicity	criteria provided, conflicting classifications	US:1 LB:1
chr17	81650759	81650759	G	A	UTR3	PDE6G	NM_002602:c.*315C>T;NM_001365725:c.*315C>T;NM_001365724:c.*315C>T	.	.	0	0	2984	0.0031	5	1604	20.5249	1.13415	371.439	0.00520166	Likely_benign	BP4_Strong
chr18	35102150	35102150	C	A	exonic	MAPRE2	.	nonsynonymous SNV	MAPRE2:NM_001256420:exon3:c.C442A:p.P148T,MAPRE2:NM_014268:exon4:c.C601A:p.P201T,MAPRE2:NM_001143826:exon5:c.C472A:p.P158T,MAPRE2:NM_001143827:exon5:c.C565A:p.P189T	0	0	2984	0.0227	1	44	205.828	8.26811	5123.9	0.014531	Uncertain_significance	PM2,BP4
chr18	35141816	35141816	T	C	UTR3	MAPRE2	NM_001143826:c.*1447T>C;NM_001143827:c.*1447T>C;NM_001256420:c.*1447T>C;NM_014268:c.*1447T>C	.	.	0	0	2984	0.1429	2	14	1193.8	54.4933	26152.9	2.0256e-05	Likely_benign	PM2,BP4_Strong
chr19	1495482	1495482	G	A	exonic	REEP6	.	nonsynonymous SNV	REEP6:NM_001329556:exon3:c.G223A:p.E75K,REEP6:NM_138393:exon3:c.G223A:p.E75K	0.000670241	2	2984	0.0048	5	1040	6.33655	1.41855	28.3049	0.0148618	Uncertain_significance	PP3,PP5	Likely_pathogenic	PP3,PP5,PS4	Conflicting classifications of pathogenicity	criteria provided, conflicting classifications	P:1 US:2
chr19	7383100	7383100	T	C	exonic	ARHGEF18	.	synonymous SNV	ARHGEF18:NM_001367823:exon10:c.T864C:p.D288D	0	0	2984	0.004	2	504	29.6965	1.42353	619.504	0.0208435	Likely_benign	PM2,BP4_Strong
chr19	7395162	7395162	-	G	UTR5	ARHGEF18	NM_001367824:c.-45253_-45252insG;NM_015318:c.-45253_-45252insG	.	.	0.000670241	2	2984	0.0039	4	1032	5.21974	1.11044	24.536	0.041275	Likely_benign	BS1
chr19	47840704	47840705	TT	-	UTR3	CRX	NM_000554:c.*737_*738delTT	.	.	0	0	2984	0.0155	24	1548	95.9269	5.82935	1578.56	5.65214e-12	Likely_benign	BS1
chr19	47841572	47841572	T	-	UTR3	CRX	NM_000554:c.*1605delT	.	.	0.00435657	13	2984	0.1072	158	1474	26.5003	15.1452	46.3689	2.95536e-62	Benign	BA1
chr20	3926941	3926941	A	-	UTR3	PANK2	NM_024960:c.*3647delA;NM_153638:c.*3647delA;NM_001324191:c.*3647delA;NM_153640:c.*3647delA;NM_001324193:c.*3647delA	.	.	0.00249288	7	2808	0.0255	25	982	9.94789	4.39249	22.5295	8.19032e-10	Benign	BS1,BS2
chr20	3928748	3928757	AAAAAAAAAA	-	UTR3	PANK2;RNF24	NM_024960:c.*5454_*5463delAAAAAAAAAA;NM_153638:c.*5454_*5463delAAAAAAAAAA;NM_001324191:c.*5454_*5463delAAAAAAAAAA;NM_153640:c.*5454_*5463delAAAAAAAAAA;NM_001324193:c.*5454_*5463delAAAAAAAAAA;NM_001134338:c.*5315_*5306delTTTTTTTTTT;NM_001321749:c.*5315_*5306delTTTTTTTTTT;NM_007219:c.*5315_*5306delTTTTTTTTTT;NM_001134337:c.*5315_*5306delTTTTTTTTTT	.	.	0.000410172	1	2438	0.0141	13	924	24.0675	4.44707	130.253	5.02241e-07	Likely_benign	BS1
chr20	3928748	3928761	AAAAAAAAAAAAAA	-	UTR3	PANK2;RNF24	NM_024960:c.*5454_*5467delAAAAAAAAAAAAAA;NM_153638:c.*5454_*5467delAAAAAAAAAAAAAA;NM_001324191:c.*5454_*5467delAAAAAAAAAAAAAA;NM_153640:c.*5454_*5467delAAAAAAAAAAAAAA;NM_001324193:c.*5454_*5467delAAAAAAAAAAAAAA;NM_001134338:c.*5315_*5302delTTTTTTTTTTTTTT;NM_001321749:c.*5315_*5302delTTTTTTTTTTTTTT;NM_007219:c.*5315_*5302delTTTTTTTTTTTTTT;NM_001134337:c.*5315_*5302delTTTTTTTTTTTTTT	.	.	0.000820345	2	2438	0.0195	18	924	19.8898	5.29779	74.6734	7.44697e-09	Benign	BA1
chr20	10638933	10638933	T	-	UTR3	JAG1	NM_000214:c.*565delA	.	.	0.000335121	1	2984	0.0036	4	1106	8.11837	1.27754	51.5899	0.0208845	Uncertain_significance
chr20	35513477	35513477	C	G	UTR3	CEP250	NM_007186:c.*1851C>G	.	.	0.000335121	1	2984	0.0038	2	530	9.4087	1.24016	71.3807	0.0613064	Likely_benign	PM2,BP4_Strong
chr20	35517752	35517752	-	AA	UTR3	CEP250	NM_007186:c.*6126_*6127insAA	.	.	0.000339443	1	2946	0.0062	3	482	14.3333	2.11148	97.2987	0.00989982	Benign	BS1,BS2
chr21	44333054	44333054	-	GCGCGGCAGGGT	exonic	CFAP410	.	nonframeshift insertion	CFAP410:NM_001271440:exon4:c.351_352insACCCTGCCGCGC:p.R117_L118insTLPR,CFAP410:NM_001271441:exon4:c.351_352insACCCTGCCGCGC:p.R117_L118insTLPR,CFAP410:NM_004928:exon4:c.351_352insACCCTGCCGCGC:p.R117_L118insTLPR,CFAP410:NM_001271442:exon5:c.228_229insACCCTGCCGCGC:p.R76_L77insTLPR	0	0	2984	0.0064	7	1090	41.3175	2.35768	724.074	9.67597e-05	Uncertain_significance	PM1,PM4	Likely_pathogenic	PM1,PM4,PS4	Uncertain significance	criteria provided, single submitter	US:1
chr21	44339249	44339249	G	C	UTR5	CFAP410	NM_004928:c.-55C>G;NM_001271441:c.-55C>G;NM_001271440:c.-55C>G	.	.	0	0	2984	0.0048	5	1034	31.8888	1.76169	577.225	0.00112054	Likely_benign	BP4_Strong
chr22	18091752	18091752	T	C	UTR3	PEX26	NM_001127649:c.*3677T>C;NM_017929:c.*3677T>C	.	.	0	0	2984	0.0043	2	460	32.5463	1.55995	679.037	0.0178062	Likely_benign	PM2,BP4_Strong
chr22	18091762	18091762	T	C	UTR3	PEX26	NM_001127649:c.*3687T>C;NM_017929:c.*3687T>C	.	.	0	0	2984	0.0046	2	438	34.1867	1.63846	713.31	0.0163502	Likely_benign	PM2,BP4_Strong
chr22	18091817	18091817	A	G	UTR3	PEX26	NM_001127649:c.*3742A>G;NM_017929:c.*3742A>G	.	.	0	0	2984	0.0063	2	316	47.4483	2.27277	990.572	0.00914327	Likely_benign	PM2,BP4_Strong
chr22	18091824	18091824	A	G	UTR3	PEX26	NM_001127649:c.*3749A>G;NM_017929:c.*3749A>G	.	.	0	0	2984	0.0065	2	306	49.0066	2.34726	1023.17	0.00862505	Likely_benign	PM2,BP4_Strong
chr22	18091931	18091931	G	A	UTR3	PEX26	NM_001127649:c.*3856G>A;NM_017929:c.*3856G>A	.	.	0	0	2984	0.0101	2	198	75.9415	3.6332	1587.33	0.00385361	Likely_benign	PM2,BP4_Strong
chr22	18092009	18092009	T	C	UTR3	PEX26	NM_001127649:c.*3934T>C;NM_017929:c.*3934T>C	.	.	0	0	2984	0.0217	2	92	164.89	7.85903	3459.53	0.000885111	Likely_benign	PM2,BP4_Strong
chr22	18092262	18092262	G	A	UTR3	PEX26	NM_001127649:c.*4187G>A;NM_017929:c.*4187G>A	.	.	0	0	2984	0.0294	1	34	267.269	10.6923	6680.75	0.0112657	Likely_benign	PM2,BP4_Strong
chr22	18093525	18093525	T	C	UTR3	PEX26	NM_001127649:c.*5450T>C;NM_017929:c.*5450T>C	.	.	0	0	2984	0.0909	2	22	727.927	33.8815	15639.1	5.11456e-05	Likely_benign	PM2,BP4_Strong
chr22	18094389	18094389	T	-	UTR3	PEX26	NM_001127649:c.*6314delT;NM_017929:c.*6314delT	.	.	0	0	2984	0.05	1	20	459.154	18.1358	11624.6	0.00665779	Uncertain_significance
chr22	18096196	18096196	T	C	UTR3	PEX26	NM_001127649:c.*8121T>C;NM_017929:c.*8121T>C	.	.	0	0	2984	0.0455	1	22	416.442	16.4955	10513.4	0.0073187	Likely_benign	PM2,BP4_Strong
chr22	18096343	18096343	A	T	UTR3	PEX26	NM_001127649:c.*8268A>T;NM_017929:c.*8268A>T	.	.	0	0	2984	0.05	1	20	459.154	18.1358	11624.6	0.00665779	Likely_benign	PM2,BP4_Strong
chr22	18096421	18096424	TTTT	-	UTR3	PEX26	NM_001127649:c.*8346_*8349delTTTT;NM_017929:c.*8346_*8349delTTTT	.	.	0	0	2984	0.0455	1	22	416.442	16.4955	10513.4	0.0073187	Uncertain_significance
chr22	18096538	18096538	C	A	UTR3	PEX26	NM_001127649:c.*8463C>A;NM_017929:c.*8463C>A	.	.	0	0	2984	0.0294	1	34	267.269	10.6923	6680.75	0.0112657	Likely_benign	PM2,BP4_Strong
chr22	18096873	18096873	G	T	UTR3	PEX26	NM_001127649:c.*8798G>T;NM_017929:c.*8798G>T	.	.	0	0	2984	0.0172	1	58	155.713	6.27597	3863.4	0.0190664	Likely_benign	PM2,BP4_Strong
chr22	18097797	18097797	T	-	UTR3	PEX26	NM_001127649:c.*9722delT;NM_017929:c.*9722delT	.	.	0	0	2984	0.0588	2	34	459.154	21.6143	9753.85	0.000123225	Uncertain_significance
chr22	18098117	18098117	A	G	UTR3	PEX26	NM_001127649:c.*10042A>G;NM_017929:c.*10042A>G	.	.	0	0	2984	0.0278	1	36	252.211	10.1	6298.04	0.0119205	Likely_benign	PM2,BP4_Strong
chr22	18098412	18098412	G	A	UTR3	PEX26	NM_001127649:c.*10337G>A;NM_017929:c.*10337G>A	.	.	0	0	2984	0.0217	1	46	196.78	7.90945	4895.72	0.0151815	Likely_benign	PM2,BP4_Strong
chr22	18098962	18098962	A	-	UTR3	PEX26	NM_001127649:c.*10887delA;NM_017929:c.*10887delA	.	.	0	0	2984	0.1111	2	18	904.394	41.785	19574.7	3.3966e-05	Uncertain_significance
chr22	18099271	18099271	A	T	UTR3	PEX26	NM_001127649:c.*11196A>T;NM_017929:c.*11196A>T	.	.	0	0	2984	0.05	1	20	459.154	18.1358	11624.6	0.00665779	Likely_benign	PM2,BP4_Strong
chr22	18099476	18099476	A	G	UTR3	PEX26	NM_001127649:c.*11401A>G;NM_017929:c.*11401A>G	.	.	0	0	2984	0.0769	2	26	609.082	28.4917	13020.7	7.1767e-05	Likely_benign	PM2,BP4_Strong
chr22	18099856	18099856	G	A	UTR3	PEX26	NM_001127649:c.*11781G>A;NM_017929:c.*11781G>A	.	.	0	0	2984	0.0077	1	130	69.139	2.80281	1705.51	0.0417469	Likely_benign	PM2,BP4_Strong
chr22	18100022	18100022	T	C	UTR3	PEX26	NM_001127649:c.*11947T>C;NM_017929:c.*11947T>C	.	.	0	0	2984	0.0049	2	408	36.7097	1.75919	766.035	0.0144368	Likely_benign	PM2,BP4_Strong
chr22	18100069	18100069	T	C	UTR3	PEX26	NM_001127649:c.*11994T>C;NM_017929:c.*11994T>C	.	.	0	0	2984	0.0038	2	522	28.6695	1.37436	598.054	0.0221314	Likely_benign	PM2,BP4_Strong
chr22	18103018	18103018	G	A	UTR3	PEX26	NM_001127649:c.*14943G>A;NM_017929:c.*14943G>A	.	.	0	0	2984	0.0049	2	408	36.7097	1.75919	766.035	0.0144368	Likely_benign	PM2,BP4_Strong
chr22	18103023	18103023	G	A	UTR3	PEX26	NM_001127649:c.*14948G>A;NM_017929:c.*14948G>A	.	.	0	0	2984	0.0054	2	372	40.2767	1.92983	840.595	0.0122575	Likely_benign	PM2,BP4_Strong
chr22	18103025	18103025	C	T	UTR3	PEX26	NM_001127649:c.*14950C>T;NM_017929:c.*14950C>T	.	.	0	0	2984	0.0057	2	350	42.8192	2.05144	893.756	0.0109924	Likely_benign	PM2,BP4_Strong
chr22	18103070	18103070	G	T	UTR3	PEX26	NM_001127649:c.*14995G>T;NM_017929:c.*14995G>T	.	.	0	0	2984	0.009	2	222	67.6757	3.23889	1414.07	0.00477478	Likely_benign	PM2,BP4_Strong
chr22	18103093	18103100	AAAAAAAA	-	UTR3	PEX26	NM_001127649:c.*15018_*15025delAAAAAAAA;NM_017929:c.*15018_*15025delAAAAAAAA	.	.	0	0	2984	0.0385	2	52	295.495	14.0065	6234.06	0.000287815	Likely_benign	BS1
chr22	18103093	18103102	AAAAAAAAAA	-	UTR3	PEX26	NM_001127649:c.*15018_*15027delAAAAAAAAAA;NM_017929:c.*15018_*15027delAAAAAAAAAA	.	.	0	0	2984	0.0192	1	52	173.854	6.99866	4318.73	0.0171278	Uncertain_significance
chr22	18103200	18103200	G	T	UTR3	PEX26	NM_001127649:c.*15125G>T;NM_017929:c.*15125G>T	.	.	0	0	2984	0.0091	2	220	68.2952	3.26845	1427.05	0.0046948	Likely_benign	PM2,BP4_Strong
chr22	18103252	18103252	C	T	UTR3	PEX26	NM_001127649:c.*15177C>T;NM_017929:c.*15177C>T	.	.	0	0	2984	0.0122	2	164	91.8308	4.39043	1920.74	0.00269836	Likely_benign	PM2,BP4_Strong
chr22	18103279	18103279	G	A	UTR3	PEX26	NM_001127649:c.*15204G>A;NM_017929:c.*15204G>A	.	.	0	0	2984	0.006	1	166	54.0997	2.19534	1333.18	0.0526984	Likely_benign	PM2,BP4_Strong
chr22	18103289	18103289	T	-	UTR3	PEX26	NM_001127649:c.*15214delT;NM_017929:c.*15214delT	.	.	0	0	2984	0.0122	2	164	91.8308	4.39043	1920.74	0.00269836	Uncertain_significance
chr22	18103619	18103619	A	G	UTR3	PEX26	NM_001127649:c.*15544A>G;NM_017929:c.*15544A>G	.	.	0	0	2984	0.012	2	166	90.7143	4.33725	1897.3	0.00276127	Likely_benign	PM2,BP4_Strong
chr22	18103686	18103686	C	T	UTR3	PEX26	NM_001127649:c.*15611C>T;NM_017929:c.*15611C>T	.	.	0	0	2984	0.0063	1	158	56.8476	2.30643	1401.15	0.0502864	Likely_benign	PM2,BP4_Strong
chr22	18103775	18103775	G	T	UTR3	PEX26	NM_001127649:c.*15700G>T;NM_017929:c.*15700G>T	.	.	0	0	2984	0.0069	1	144	62.3937	2.5305	1538.42	0.0460358	Likely_benign	PM2,BP4_Strong
chr22	18103992	18103992	T	C	UTR3	PEX26	NM_001127649:c.*15917T>C;NM_017929:c.*15917T>C	.	.	0	0	2984	0.0227	2	88	172.514	8.2198	3620.68	0.000811523	Likely_benign	PM2,BP4_Strong
chr22	18104648	18104648	C	T	UTR3	PEX26	NM_001127649:c.*16573C>T;NM_017929:c.*16573C>T	.	.	0	0	2984	0.0417	1	24	381	15.1272	9596	0.00797872	Likely_benign	PM2,BP4_Strong
chr22	23692387	23692387	T	C	exonic	RGL4	.	nonsynonymous SNV	RGL4:NM_001329424:exon2:c.T232C:p.Y78H,RGL4:NM_153615:exon2:c.T232C:p.Y78H	0	0	2984	0.0588	2	34	459.154	21.6143	9753.85	0.000123225	Uncertain_significance	PM2,BP4_Moderate
chr22	23692539	23692539	T	C	splicing	RGL4	NM_153615:exon2:c.373+11T>C;NM_001329424:exon2:c.373+11T>C	.	.	0	0	2984	0.0556	2	36	432.536	20.3841	9178.11	0.000138198	Likely_benign	PM2,BP4_Strong

## Sheet: Table S4-Variants-chrX
Table S3. Summary of GeneBe-derived evidence and manual reclassification incorporating PS4-chrX (accessed 2026-01-12)
Male-enriched variants (OR > 5 & 95% CI excluding 1)
Chr	Start	End	Ref	Alt	Func.refGene	Gene.refGene	GeneDetail.refGene	ExonicFunc.refGene	AAChange.refGene	TWB1492-XY_AF	TWB1492-XY_AC	TWB1492-XY_AN	TIP-XY_AF	TIP-XY_AC	TIP-XY_AN	OR_HA	CI95_L	CI95_U	Fisher_p_two_sided	acmg_classification	acmg_criteria	acmg_reclassification	acmg_criteria (+PS4)	Clinvar_classification	Clinvar_review_status	Clinvar_submissions_summary
chrX	18642148	18642148	A	C	exonic	RS1	.	stopgain	RS1:NM_000330:exon6:c.T531G:p.Y177X	0	0	744	0.0114504	3	262	20.0829	1.03382	390.128	0.0175153	Pathogenic	PVS1,PM2,PP5_Very_Strong	Pathogenic	PVS1,PM2,PP5_Very_Strong,PS4	Pathogenic/Likely pathogenic	criteria provided, multiple submitters, no conflicts	P:1 LP:1
chrX	78127641	78127641	T	C	UTR3	PGK1	NM_000291:c.*1811T>C	.	.	0.00134409	1	744	0.016129	1	62	12.0894	1.2389	117.971	0.148017	Benign	BP4_Strong,BS2
chrX	154152983	154152983	A	G	exonic	OPN1LW	.	synonymous SNV	OPN1LW:NM_020061:exon3:c.A453G:p.R151R	0.423875	245	578	0.799087	175	219	5.35749	3.70821	7.74031	2.74053e-22	Likely_benign	BP4_Strong,BP7
chrX	154152987	154152987	A	C	exonic	OPN1LW	.	nonsynonymous SNV	OPN1LW:NM_020061:exon3:c.A457C:p.M153L	0.423408	246	581	0.798165	174	218	5.33717	3.69418	7.71088	4.44187e-22	Likely_benign	BP4_Strong
chrX	154190165	154190165	C	T	exonic	OPN1MW;OPN1MW2;OPN1MW3	.	nonsynonymous SNV	OPN1MW:NM_000513:exon3:c.C521T:p.A174V,OPN1MW2:NM_001048181:exon3:c.C521T:p.A174V,OPN1MW3:NM_001330067:exon3:c.C521T:p.A174V	0	0	19	0.326923	34	104	19.0851	1.11891	325.533	0.00162032	Benign	BP4_Strong,BP6_Very_Strong			Benign/Likely benign	criteria provided, multiple submitters, no conflicts	LB:1 B:1
chrX	154190176	154190176	A	G	exonic	OPN1MW;OPN1MW2;OPN1MW3	.	nonsynonymous SNV	OPN1MW:NM_000513:exon3:c.A532G:p.I178V,OPN1MW2:NM_001048181:exon3:c.A532G:p.I178V,OPN1MW3:NM_001330067:exon3:c.A532G:p.I178V	0.0555556	1	18	0.409639	34	83	8.13131	1.45134	45.5568	0.00497788	Likely_benign	BP4_Strong,BP6_Moderate			Likely benign	criteria provided, single submitter	LB:1
chrX	154227247	154227247	C	G	exonic	OPN1MW;OPN1MW2;OPN1MW3	.	synonymous SNV	OPN1MW:NM_000513:exon3:c.C465G:p.V155V,OPN1MW2:NM_001048181:exon3:c.C465G:p.V155V,OPN1MW3:NM_001330067:exon3:c.C465G:p.V155V	0.121547	44	362	0.722222	104	144	18.4676	11.4321	29.8328	2.60942e-39	Likely_benign	BP4_Moderate,BP7
chrX	154227303	154227303	C	T	exonic	OPN1MW;OPN1MW2;OPN1MW3	.	nonsynonymous SNV	OPN1MW:NM_000513:exon3:c.C521T:p.A174V,OPN1MW2:NM_001048181:exon3:c.C521T:p.A174V,OPN1MW3:NM_001330067:exon3:c.C521T:p.A174V	0.0284091	10	352	0.584337	97	166	45.7605	23.0249	90.9463	0	Likely_benign	BP4_Strong
chrX	154227314	154227314	A	G	exonic	OPN1MW;OPN1MW2;OPN1MW3	.	nonsynonymous SNV	OPN1MW:NM_000513:exon3:c.A532G:p.I178V,OPN1MW2:NM_001048181:exon3:c.A532G:p.I178V,OPN1MW3:NM_001330067:exon3:c.A532G:p.I178V	0.0204678	7	342	0.566265	94	166	58.3076	26.577	127.922	0	Likely_benign	BP4_Strong
Female-enriched variants (OR > 5 & 95% CI excluding 1)
Chr	Start	End	Ref	Alt	Func.refGene	Gene.refGene	GeneDetail.refGene	ExonicFunc.refGene	AAChange.refGene	TWB1492-XY_AF	TWB1492-XY_AC	TWB1492-XY_AN	TIP-XY_AF	TIP-XY_AC	TIP-XY_AN	OR_HA	CI95_L	CI95_U	Fisher_p_two_sided	acmg_classification	acmg_criteria	acmg_reclassification	acmg_criteria (+PS4)	Clinvar_classification	Clinvar_review_status	Clinvar_submissions_summary
chrX	85981821	85981821	A	-	splicing	CHM	NM_000390:exon3:c.117-12T>-;NM_001362519:exon3:UTR5;NM_001362517:exon3:UTR5;NM_001362518:exon3:UTR5;NM_001320959:exon3:UTR5;NM_001145414:exon3:c.117-12T>-	.	.	0.000672043	1	1488	0.00753769	6	796	8.15412	1.37853	48.2323	0.00870663	Benign	BP6_Moderate,BS1,BS2			Benign	criteria provided, single submitter	B:1
chrX	154152983	154152983	A	G	exonic	OPN1LW	.	synonymous SNV	OPN1LW:NM_020061:exon3:c.A453G:p.R151R	0.316282	439	1388	0.840149	452	538	11.3016	8.74642	14.6032	0	Likely_benign	BP4_Strong,BP7
chrX	154152987	154152987	A	C	exonic	OPN1LW	.	nonsynonymous SNV	OPN1LW:NM_020061:exon3:c.A457C:p.M153L	0.320057	450	1406	0.868914	464	534	13.989	10.6318	18.4062	0	Likely_benign	BP4_Strong
chrX	154190165	154190165	C	T	exonic	OPN1MW;OPN1MW2;OPN1MW3	.	nonsynonymous SNV	OPN1MW:NM_000513:exon3:c.C521T:p.A174V,OPN1MW2:NM_001048181:exon3:c.C521T:p.A174V,OPN1MW3:NM_001330067:exon3:c.C521T:p.A174V	0.0384615	2	52	0.253247	78	308	6.87939	1.88331	25.1291	0.000214716	Benign	BP4_Strong,BP6_Very_Strong			Benign/Likely benign	criteria provided, multiple submitters, no conflicts	LB:1 B:1
chrX	154190176	154190176	A	G	exonic	OPN1MW;OPN1MW2;OPN1MW3	.	nonsynonymous SNV	OPN1MW:NM_000513:exon3:c.A532G:p.I178V,OPN1MW2:NM_001048181:exon3:c.A532G:p.I178V,OPN1MW3:NM_001330067:exon3:c.A532G:p.I178V	0	0	64	0.306569	84	274	57.2205	3.4993	935.668	1.34082e-09	Likely_benign	BP4_Strong,BP6_Moderate			Likely benign	criteria provided, single submitter	LB:1
chrX	154227247	154227247	C	G	exonic	OPN1MW;OPN1MW2;OPN1MW3	.	synonymous SNV	OPN1MW:NM_000513:exon3:c.C465G:p.V155V,OPN1MW2:NM_001048181:exon3:c.C465G:p.V155V,OPN1MW3:NM_001330067:exon3:c.C465G:p.V155V	0.101786	114	1120	0.653846	272	416	16.577	12.5365	21.9199	0	Likely_benign	BP4_Moderate,BP7
chrX	154227303	154227303	C	T	exonic	OPN1MW;OPN1MW2;OPN1MW3	.	nonsynonymous SNV	OPN1MW:NM_000513:exon3:c.C521T:p.A174V,OPN1MW2:NM_001048181:exon3:c.C521T:p.A174V,OPN1MW3:NM_001330067:exon3:c.C521T:p.A174V	0.0285714	32	1120	0.497863	233	468	33.2079	22.4149	49.1978	0	Likely_benign	BP4_Strong
chrX	154227314	154227314	A	G	exonic	OPN1MW;OPN1MW2;OPN1MW3	.	nonsynonymous SNV	OPN1MW:NM_000513:exon3:c.A532G:p.I178V,OPN1MW2:NM_001048181:exon3:c.A532G:p.I178V,OPN1MW3:NM_001330067:exon3:c.A532G:p.I178V	0.0162749	18	1106	0.484716	222	458	55.3548	33.754	90.779	0	Likely_benign	BP4_Strong
chrX	154230652	154230652	C	A	exonic	OPN1MW;OPN1MW2;OPN1MW3	.	synonymous SNV	OPN1MW:NM_000513:exon5:c.C849A:p.P283P,OPN1MW2:NM_001048181:exon5:c.C849A:p.P283P,OPN1MW3:NM_001330067:exon5:c.C849A:p.P283P	0	0	46	0.532653	261	490	105.967	6.49333	1729.32	6.73503e-15	Likely_benign	BP4_Strong,BP7

## Sheet: Table S5-multiple testing
Table S5. Evaluation of the PS4 criterion for reclassified variants using multiple testing correction and orthogonal evidence.
Per-variant summary of PS4 case–control enrichment results, including odds ratios, 95% confidence intervals, FDR-adjusted q-values, baseline and post-PS4 ACMG classifications, and supporting evidence. Variants with q-values < 0.05 are highlighted, while variants reclassified from VUS to Likely Pathogenic despite q ≥ 0.05 are annotated with independent orthogonal evidence (with corresponding suppo…
Chr	Start	End	Ref	Alt	Func.refGene	Gene.refGene	GeneDetail.refGene	ExonicFunc.refGene	AAChange.refGene	TWB1492_AF	TWB1492_AC	TWB1492_AN	TIP_AF	TIP_AC	TIP_AN	OR_HA	CI95_L	CI95_U	Fisher_p_two_sided	q-value	orthogonal evidence	acmg_classification	acmg_criteria	acmg_reclassification	acmg_criteria (+PS4)	Clinvar_classification	Clinvar_review_status	Clinvar_submissions_summary	Note
chr1	94008825	94008825	C	T	exonic	ABCA4	.	nonsynonymous SNV	ABCA4:NM_000350:exon41:c.G5761A:p.V1921M	0	0	2984	0.0037	6	1604	24.2718	1.3664	431.148	0.00181485	0.062395		Pathogenic	PM1,PP2,PP5_Very_Strong	Pathogenic	PS1_Moderate,PM1,PM5,PP2,PP5_Very_Strong,PS4	Pathogenic/Likely pathogenic	criteria provided, multiple submitters, no conflicts	P:1 LP:2 O:1
chr1	94046943	94046943	T	C	exonic	ABCA4	.	nonsynonymous SNV	ABCA4:NM_000350:exon19:c.A2894G:p.N965S	0.000670241	2	2984	0.0075	12	1604	9.36421	2.40513	36.4589	0.000136286	0.00594061		Pathogenic	PM1,PM5,PP2,PP5_Very_Strong	Pathogenic	PM1,PM5,PP2,PP5_Very_Strong,PS4	Pathogenic	criteria provided, multiple submitters, no conflicts	P:11
chr1	94062710	94062710	G	A	exonic	ABCA4	.	nonsynonymous SNV	ABCA4:NM_000350:exon13:c.C1804T:p.R602W	0.000335121	1	2984	0.0094	15	1604	19.3957	3.62541	103.766	1.4726e-06	0.000105537		Pathogenic	PM1,PM5,PP2,PP3_Strong,PP5_Very_Strong	Pathogenic	PM1,PM5,PP2,PP3_Strong,PP5_Very_Strong,PS4	Pathogenic/Likely pathogenic	criteria provided, multiple submitters, no conflicts	P:19 LP:1 O:1
chr1	94113027	94113032	ATAAAG	-	exonic	ABCA4	.	nonframeshift deletion	ABCA4:NM_000350:exon2:c.101_106del:p.S34_L35del	0.000335121	1	2984	0.0031	5	1604	6.83932	1.12327	41.6429	0.0221357	0.457788		Pathogenic	PM1,PM2,PM4,PP3,PP5_Very_Strong	Pathogenic	PM1,PM4,PP3,PP5_Very_Strong,PS4	Pathogenic	criteria provided, multiple submitters, no conflicts	P:2
chr1	215674572	215674572	T	C	exonic	USH2A	.	nonsynonymous SNV	USH2A:NM_206933:exon63:c.A13339G:p.M4447V	0.000670241	2	2984	0.0056	9	1604	7.10342	1.76129	28.6486	0.0019971	0.0661936	detailed in Supplementary Fig.S2(B)	Uncertain_significance	PM1,PM5,PP5,BP4	Likely_pathogenic	PM1,PM5,BP4_Moderate, PS4	Conflicting classifications of pathogenicity	criteria provided, conflicting classifications	P:1 LP:4 US:5
chr1	215816996	215816996	C	T	splicing	USH2A	NM_206933:exon48:c.9570+1G>A	.	.	0.000670241	2	2984	0.0056	9	1604	7.10342	1.76129	28.6486	0.0019971	0.0661936		Pathogenic	PVS1,PP5_Very_Strong	Pathogenic	PVS1,PP5_Very_Strong,PS4	Pathogenic	criteria provided, multiple submitters, no conflicts	P:12
chr1	216175303	216175303	C	T	exonic	USH2A	.	nonsynonymous SNV	USH2A:NM_007123:exon21:c.G4576A:p.G1526R,USH2A:NM_206933:exon21:c.G4576A:p.G1526R	0.000670241	2	2984	0.0062	10	1604	7.85607	1.97513	31.2475	0.000827141	0.0320484		Pathogenic	PM5,PP3_Moderate,PP5_Very_Strong	Pathogenic	PM1,PM5,PP3_Moderate,PP5_Very_Strong,PS4	Pathogenic	criteria provided, multiple submitters, no conflicts	P:6
chr1	216246592	216246592	A	C	exonic	USH2A	.	nonsynonymous SNV	USH2A:NM_007123:exon13:c.T2802G:p.C934W,USH2A:NM_206933:exon13:c.T2802G:p.C934W	0.00234584	7	2984	0.0137	22	1604	5.64455	2.46461	12.9274	1.14207e-05	0.000713523		Uncertain_significance	PM5,PP5	Likely_pathogenic	PM1,PM5,PP5,PS4	Conflicting classifications of pathogenicity	criteria provided, conflicting classifications	P:15 LP:4 US:2
chr4	16075768	16075768	G	-	exonic	PROM1	.	frameshift deletion	PROM1:NM_001145849:exon1:c.139delC:p.H47Ifs*12,PROM1:NM_001145851:exon1:c.139delC:p.H47Ifs*12,PROM1:NM_001145847:exon2:c.139delC:p.H47Ifs*12,PROM1:NM_001145848:exon2:c.139delC:p.H47Ifs*12,PROM1:NM_001145850:exon2:c.139delC:p.H47Ifs*12,PROM1:NM_001145852:exon2:c.139delC:p.H47Ifs*12,PROM1:NM_001371406:exon2:c.139delC:p.H47Ifs*12,PROM1:NM_001371407:exon2:c.139delC:p.H47Ifs*12,PROM1:NM_001371408:exon…	0	0	2984	0.0062	10	1604	39.3067	2.30172	671.245	2.67833e-05	0.00155759		Pathogenic	PVS1,PP5_Very_Strong	Pathogenic	PVS1,PP5_Very_Strong, PS4	Pathogenic/Likely pathogenic	criteria provided, multiple submitters, no conflicts	P:2 LP:1
chr4	186201149	186201162	TCATACAGGTCATC	-	exonic;splicing	CYP4V2;CYP4V2	.	nonframeshift deletion	CYP4V2:NM_207352:exon7:c.802_807del:p.V268_I269del	0.00402145	12	2984	0.0212	34	1604	5.22388	2.72728	10.0059	1.29671e-07	1.1753e-05		Likely_pathogenic	PVS1,PP5,BS1_Supporting	Pathogenic	PVS1,PP5,BS1_Supporting,PS4	Pathogenic	criteria provided, multiple submitters, no conflicts	P:13	CYP4V2(NM_207352.4):c.802-8_810delinsGC
chr4	186201165	186201165	T	-	exonic	CYP4V2	.	frameshift deletion	CYP4V2:NM_207352:exon7:c.810delT:p.E271Nfs*6	0.00402145	12	2984	0.0212	34	1604	5.22388	2.72728	10.0059	1.29671e-07	1.1753e-05		Likely_pathogenic	PVS1,PP5,BS1_Supporting	Pathogenic	PVS1,PP5,BS1_Supporting,PS4	Pathogenic	criteria provided, multiple submitters, no conflicts	P:13
chr4	186210570	186210570	G	C	exonic	CYP4V2	.	nonsynonymous SNV	CYP4V2:NM_207352:exon11:c.G1507C:p.G503R	0.000335121	1	2984	0.0037	6	1604	8.08789	1.36878	47.7901	0.0089063	0.241559		Likely_pathogenic	PM1,PM2,PM5,PP2,PP3	Pathogenic	PM1,PM2,PM5,PP2,PP3,PS4	Uncertain significance	criteria provided, single submitter	US:1
chr6	63762520	63762520	A	T	exonic	EYS	.	stopgain	EYS:NM_001142800:exon41:c.T8012A:p.L2671X,EYS:NM_001292009:exon41:c.T8012A:p.L2671X	0.000335121	1	2984	0.0056	9	1604	11.843	2.11407	66.3442	0.000527858	0.021475		Pathogenic	PVS1,PM2,PP5_Very_Strong	Pathogenic	PVS1,PM2,PP5_Very_Strong,PS4	Pathogenic/Likely pathogenic	criteria provided, multiple submitters, no conflicts	P:4 LP:1
chr6	63789144	63789144	C	G	exonic	EYS	.	nonsynonymous SNV	EYS:NM_001142800:exon38:c.G7492C:p.A2498P,EYS:NM_001292009:exon38:c.G7492C:p.A2498P	0	0	2984	0.0081	13	1604	50.6324	3.00782	852.327	1.12919e-06	8.35858e-05		Pathogenic	PM2,PP3_Strong,PP5_Very_Strong	Pathogenic	PM2,PP3_Strong,PP5_Very_Strong,PS4	Pathogenic/Likely pathogenic	criteria provided, multiple submitters, no conflicts	P:4 LP:1
chr6	63864185	63864185	C	T	splicing	EYS	NM_001142800:exon36:c.7228+1G>A;NM_001292009:exon36:c.7228+1G>A	.	.	0.00134048	4	2984	0.0112	18	1604	7.7234	2.75176	21.6774	8.52282e-06	0.000547298		Pathogenic	PVS1,PP5_Very_Strong	Pathogenic	PVS1,PP5_Very_Strong,PS4	Pathogenic/Likely pathogenic	criteria provided, multiple submitters, no conflicts	P:7 LP:1
chr6	64230600	64230600	C	T	exonic	EYS	.	nonsynonymous SNV	EYS:NM_001142800:exon31:c.G6416A:p.C2139Y,EYS:NM_001292009:exon31:c.G6416A:p.C2139Y	0.00268097	8	2984	0.0387	62	1604	14.1887	6.91213	29.1254	8.29233e-21	2.02359e-18		Pathogenic	PM5,PP3_Moderate,PP5_Very_Strong	Pathogenic	PM1,PM5,PP3_Moderate,PP5_Very_Strong,PS4	Pathogenic/Likely pathogenic	criteria provided, multiple submitters, no conflicts	P:10 LP:6 US:1
chr6	64590218	64590218	C	T	splicing	EYS	NM_001142800:exon26:c.5644+5G>A;NM_001292009:exon26:c.5644+5G>A	.	.	0.000335121	1	2984	0.01	16	1604	20.6601	3.87909	110.036	5.42749e-07	4.57056e-05		Uncertain_significance	PP3_Strong,PP5	Likely_pathogenic	PP3_Strong,PP5,PS4	Pathogenic/Likely pathogenic	criteria provided, multiple submitters, no conflicts	P:2 LP:3 US:2
chr12	76347539	76347539	-	G	exonic	BBS10	.	frameshift insertion	BBS10:NM_024685:exon2:c.445dupC:p.L149Pfs*3	0	0	2984	0.0037	6	1604	24.2718	1.3664	431.148	0.00181485	0.062395		Pathogenic	PVS1,PM2,PP5	Pathogenic	PVS1,PM2,PP5, PS4	Conflicting classifications of pathogenicity	criteria provided, conflicting classifications	P:2 LP:3 US:1
chr12	89491968	89491968	-	A	exonic	POC1B	.	frameshift insertion	POC1B:NM_001199777:exon3:c.293dupT:p.L98Ffs*24,POC1B:NM_172240:exon4:c.419dupT:p.L140Ffs*24	0	0	2984	0.0037	6	1604	24.2718	1.3664	431.148	0.00181485	0.062395		Pathogenic	PVS1,PM2	Pathogenic	PVS1,PM2, PS4
chr13	49566725	49566725	C	-	exonic	RCBTB1	.	frameshift deletion	RCBTB1:NM_001352501:exon3:c.170delG:p.G57Efs*12,RCBTB1:NM_001352502:exon3:c.170delG:p.G57Efs*12,RCBTB1:NM_001352500:exon4:c.170delG:p.G57Efs*12,RCBTB1:NM_001352503:exon4:c.170delG:p.G57Efs*12,RCBTB1:NM_001352504:exon4:c.170delG:p.G57Efs*12,RCBTB1:NM_001352505:exon4:c.170delG:p.G57Efs*12,RCBTB1:NM_018191:exon4:c.170delG:p.G57Efs*12	0.000335121	1	2984	0.0034	5	1482	7.40406	1.21596	45.0839	0.0174033	0.400768		Pathogenic	PVS1,PP5_Very_Strong	Pathogenic	PVS1,PP5_Very_Strong, PS4	Pathogenic/Likely pathogenic	criteria provided, multiple submitters, no conflicts	P:1 LP:1
chr14	67727037	67727037	C	G	exonic	RDH12	.	nonsynonymous SNV	RDH12:NM_152443:exon7:c.C505G:p.R169G	0.000335121	1	2984	0.0075	12	1604	15.6122	2.86718	85.011	2.86441e-05	0.00162355		Pathogenic	PM1,PM2,PM5,PP2,PP3_Strong,PP5_Very_Strong	Pathogenic	PM1,PM2,PM5,PP2,PP3_Strong,PP5_Very_Strong,PS4	Pathogenic/Likely pathogenic	criteria provided, multiple submitters, no conflicts	P:3 LP:1
chr15	89217184	89217184	G	-	exonic	RLBP1	.	frameshift deletion	RLBP1:NM_000326:exon5:c.282delC:p.F95Sfs*24	0.00201072	6	2984	0.0112	18	1604	5.34338	2.18169	13.0869	0.000102826	0.00473582		Pathogenic	PVS1,PP5_Very_Strong	Pathogenic	PVS1,PP5_Very_Strong,PS4	Pathogenic/Likely pathogenic	criteria provided, multiple submitters, no conflicts	P:5 LP:1
chr16	57901407	57901407	A	C	exonic	CNGB1	.	nonsynonymous SNV	CNGB1:NM_001286130:exon29:c.T2903G:p.M968R,CNGB1:NM_001297:exon29:c.T2921G:p.M974R	0.000670241	2	2984	0.005	8	1604	6.35171	1.54843	26.0549	0.00474225	0.137808	detailed in Fig.2 and Supplementary Fig.S3	Uncertain_significance	PM1,PP3,PP5	Likely_pathogenic	PM1,PP3,PP5,PS4	Conflicting classifications of pathogenicity	criteria provided, conflicting classifications	P:1 LP:1 US:1
chr19	1495482	1495482	G	A	exonic	REEP6	.	nonsynonymous SNV	REEP6:NM_001329556:exon3:c.G223A:p.E75K,REEP6:NM_138393:exon3:c.G223A:p.E75K	0.000670241	2	2984	0.0048	5	1040	6.33655	1.41855	28.3049	0.0148618	0.349785	detailed in Supplementary Fig.S2(A)	Uncertain_significance	PP3,PP5	Likely_pathogenic	PP3,PP5,PS4	Conflicting classifications of pathogenicity	criteria provided, conflicting classifications	P:1 US:2
chr21	44333054	44333054	-	GCGCGGCAGGGT	exonic	CFAP410	.	nonframeshift insertion	CFAP410:NM_001271440:exon4:c.351_352insACCCTGCCGCGC:p.R117_L118insTLPR,CFAP410:NM_001271441:exon4:c.351_352insACCCTGCCGCGC:p.R117_L118insTLPR,CFAP410:NM_004928:exon4:c.351_352insACCCTGCCGCGC:p.R117_L118insTLPR,CFAP410:NM_001271442:exon5:c.228_229insACCCTGCCGCGC:p.R76_L77insTLPR	0	0	2984	0.0064	7	1090	41.3175	2.35768	724.074	9.67597e-05	0.00454402		Uncertain_significance	PM1,PM4	Likely_pathogenic	PM1,PM4,PS4	Uncertain significance	criteria provided, single submitter	US:1
